# Supplementary material for: Transcriptional programs associated with luminal play a vital role in invasive mucinous lung adenocarcinoma
Source: Genes Dis. 2024 Mar 26;12(2):101278. doi: 10.1016/j.gendis.2024.101278 (PMC11582536; doi:10.1016/j.gendis.2024.101278)
Supplement: Multimedia component 2 [file mmc2.xlsx]

## Sheet: Table 1
Supplementary Table 1: PAM50 subtype of muti datasets
Sample	PAM50 Subtype	Dataset	Tumor Subtype			Basal	LumB	LumA	P value
TCGA-3C-AAAU-01A	LumB	TCGA	BRCA-BRCA		READ	0.3759	0.227	0.3972	0.06674
TCGA-3C-AALI-01A	LumB	TCGA	BRCA-BRCA		READ_muci	0.1333	0.4667	0.4
TCGA-3C-AALJ-01A	LumB	TCGA	BRCA-BRCA		COAD	0.3925	0.2473	0.3602	0.8743
TCGA-3C-AALK-01A	LumA	TCGA	BRCA-BRCA		COAD_muci	0.3621	0.2414	0.3966
TCGA-4H-AAAK-01A	LumA	TCGA	BRCA-BRCA		PAAD	0.3533	0.2267	0.42	0.104
TCGA-5L-AAT0-01A	LumA	TCGA	BRCA-BRCA		PAAD_muci	0	0.6	0.4
TCGA-5T-A9QA-01A	LumB	TCGA	BRCA-BRCA		BRCA	0.2624	0.3612	0.3764	0.02828
TCGA-A1-A0SB-01A	Basal	TCGA	BRCA-BRCA		BRCA_muci	0	0.5	0.5
TCGA-A1-A0SD-01A	LumA	TCGA	BRCA-BRCA		STAD	0.3314	0.2733	0.3953	0.08282
TCGA-A1-A0SE-01A	LumA	TCGA	BRCA-BRCA		STAD_muci	0.2222	0.1111	0.6667
TCGA-A1-A0SF-01A	LumA	TCGA	BRCA-BRCA		CESC	0.3662	0.2606	0.3732	0.0154
TCGA-A1-A0SG-01A	LumA	TCGA	BRCA-BRCA		CESC_muci	0.0588	0.2941	0.6491
TCGA-A1-A0SH-01A	LumA	TCGA	BRCA-BRCA		LUAD	0.309	0.2839	0.4071	0.003643
TCGA-A1-A0SI-01A	LumB	TCGA	BRCA-BRCA		LUAD_muci	0.1176	0.0588	0.8235
TCGA-A1-A0SJ-01A	LumA	TCGA	BRCA-BRCA
TCGA-A1-A0SK-01A	Basal	TCGA	BRCA-BRCA
TCGA-A1-A0SM-01A	LumB	TCGA	BRCA-BRCA
TCGA-A1-A0SN-01A	LumB	TCGA	BRCA-BRCA
TCGA-A1-A0SO-01A	Basal	TCGA	BRCA-BRCA
TCGA-A1-A0SP-01A	Basal	TCGA	BRCA-BRCA
TCGA-A1-A0SQ-01A	LumA	TCGA	BRCA-BRCA
TCGA-A2-A04N-01A	LumA	TCGA	BRCA-BRCA
TCGA-A2-A04P-01A	Basal	TCGA	BRCA-BRCA
TCGA-A2-A04Q-01A	Basal	TCGA	BRCA-BRCA
TCGA-A2-A04R-01A	LumB	TCGA	BRCA-BRCA
TCGA-A2-A04T-01A	Basal	TCGA	BRCA-BRCA
TCGA-A2-A04U-01A	Basal	TCGA	BRCA-BRCA
TCGA-A2-A04V-01A	LumB	TCGA	BRCA-BRCA
TCGA-A2-A04W-01A	LumB	TCGA	BRCA-BRCA
TCGA-A2-A04X-01A	LumB	TCGA	BRCA-BRCA
TCGA-A2-A04Y-01A	LumB	TCGA	BRCA-BRCA
TCGA-A2-A0CK-01A	LumA	TCGA	BRCA-BRCA
TCGA-A2-A0CL-01A	Basal	TCGA	BRCA-BRCA
TCGA-A2-A0CM-01A	Basal	TCGA	BRCA-BRCA
TCGA-A2-A0CO-01A	LumA	TCGA	BRCA-BRCA
TCGA-A2-A0CP-01A	LumA	TCGA	BRCA-BRCA
TCGA-A2-A0CQ-01A	LumA	TCGA	BRCA-BRCA
TCGA-A2-A0CR-01A	LumA	TCGA	BRCA-BRCA
TCGA-A2-A0CS-01A	LumA	TCGA	BRCA-BRCA
TCGA-A2-A0CT-01A	LumB	TCGA	BRCA-BRCA
TCGA-A2-A0CU-01A	LumB	TCGA	BRCA-BRCA
TCGA-A2-A0CV-01A	LumA	TCGA	BRCA-BRCA
TCGA-A2-A0CW-01A	LumB	TCGA	BRCA-BRCA
TCGA-A2-A0CX-01A	LumB	TCGA	BRCA-BRCA
TCGA-A2-A0CY-01A	LumB	TCGA	BRCA-BRCA
TCGA-A2-A0CZ-01A	LumA	TCGA	BRCA-BRCA
TCGA-A2-A0D0-01A	Basal	TCGA	BRCA-BRCA
TCGA-A2-A0D1-01A	LumB	TCGA	BRCA-BRCA
TCGA-A2-A0D2-01A	Basal	TCGA	BRCA-BRCA
TCGA-A2-A0D3-01A	LumA	TCGA	BRCA-BRCA
TCGA-A2-A0D4-01A	LumB	TCGA	BRCA-BRCA
TCGA-A2-A0EM-01A	LumA	TCGA	BRCA-BRCA
TCGA-A2-A0EN-01A	LumA	TCGA	BRCA-BRCA
TCGA-A2-A0EO-01A	LumA	TCGA	BRCA-BRCA
TCGA-A2-A0EP-01A	Basal	TCGA	BRCA-BRCA
TCGA-A2-A0EQ-01A	Basal	TCGA	BRCA-BRCA
TCGA-A2-A0ER-01A	LumB	TCGA	BRCA-BRCA
TCGA-A2-A0ES-01A	LumA	TCGA	BRCA-BRCA
TCGA-A2-A0ET-01A	LumA	TCGA	BRCA-BRCA
TCGA-A2-A0EU-01A	LumA	TCGA	BRCA-BRCA
TCGA-A2-A0EV-01A	LumB	TCGA	BRCA-BRCA
TCGA-A2-A0EW-01A	LumA	TCGA	BRCA-BRCA
TCGA-A2-A0EX-01A	LumA	TCGA	BRCA-BRCA
TCGA-A2-A0EY-01A	LumB	TCGA	BRCA-BRCA
TCGA-A2-A0ST-01A	Basal	TCGA	BRCA-BRCA
TCGA-A2-A0SU-01A	LumA	TCGA	BRCA-BRCA
TCGA-A2-A0SV-01A	LumB	TCGA	BRCA-BRCA
TCGA-A2-A0SW-01A	LumB	TCGA	BRCA-BRCA
TCGA-A2-A0SX-01A	Basal	TCGA	BRCA-BRCA
TCGA-A2-A0SY-01A	LumA	TCGA	BRCA-BRCA
TCGA-A2-A0T0-01A	Basal	TCGA	BRCA-BRCA
TCGA-A2-A0T1-01A	LumB	TCGA	BRCA-BRCA
TCGA-A2-A0T2-01A	Basal	TCGA	BRCA-BRCA
TCGA-A2-A0T3-01A	LumB	TCGA	BRCA-BRCA
TCGA-A2-A0T4-01A	LumB	TCGA	BRCA-BRCA
TCGA-A2-A0T5-01A	LumA	TCGA	BRCA-BRCA
TCGA-A2-A0T6-01A	LumA	TCGA	BRCA-BRCA
TCGA-A2-A0T7-01A	Basal	TCGA	BRCA-BRCA
TCGA-A2-A0YC-01A	LumB	TCGA	BRCA-BRCA
TCGA-A2-A0YD-01A	LumA	TCGA	BRCA-BRCA
TCGA-A2-A0YE-01A	Basal	TCGA	BRCA-BRCA
TCGA-A2-A0YF-01A	LumB	TCGA	BRCA-BRCA
TCGA-A2-A0YG-01A	LumB	TCGA	BRCA-BRCA
TCGA-A2-A0YH-01A	LumB	TCGA	BRCA-BRCA
TCGA-A2-A0YI-01A	LumA	TCGA	BRCA-BRCA
TCGA-A2-A0YJ-01A	Basal	TCGA	BRCA-BRCA
TCGA-A2-A0YK-01A	LumA	TCGA	BRCA-BRCA
TCGA-A2-A0YL-01A	Basal	TCGA	BRCA-BRCA
TCGA-A2-A0YM-01A	Basal	TCGA	BRCA-BRCA
TCGA-A2-A0YT-01A	LumB	TCGA	BRCA-BRCA
TCGA-A2-A1FV-01A	LumA	TCGA	BRCA-BRCA
TCGA-A2-A1FW-01A	LumB	TCGA	BRCA-BRCA
TCGA-A2-A1FX-01A	LumB	TCGA	BRCA-BRCA
TCGA-A2-A1FZ-01A	LumA	TCGA	BRCA-BRCA
TCGA-A2-A1G0-01A	LumA	TCGA	BRCA-BRCA
TCGA-A2-A1G1-01A	Basal	TCGA	BRCA-BRCA
TCGA-A2-A1G4-01A	LumB	TCGA	BRCA-BRCA
TCGA-A2-A1G6-01A	LumA	TCGA	BRCA-BRCA
TCGA-A2-A259-01A	LumA	TCGA	BRCA-BRCA
TCGA-A2-A25A-01A	LumA	TCGA	BRCA-BRCA
TCGA-A2-A25B-01A	LumB	TCGA	BRCA-BRCA
TCGA-A2-A25C-01A	LumB	TCGA	BRCA-BRCA
TCGA-A2-A25D-01A	LumB	TCGA	BRCA-BRCA
TCGA-A2-A25E-01A	LumB	TCGA	BRCA-BRCA
TCGA-A2-A25F-01A	Basal	TCGA	BRCA-BRCA
TCGA-A2-A3KC-01A	LumA	TCGA	BRCA-BRCA
TCGA-A2-A3XS-01A	Basal	TCGA	BRCA-BRCA
TCGA-A2-A3XT-01A	Basal	TCGA	BRCA-BRCA
TCGA-A2-A3XU-01A	Basal	TCGA	BRCA-BRCA
TCGA-A2-A3XV-01A	LumB	TCGA	BRCA-BRCA
TCGA-A2-A3XW-01A	LumA	TCGA	BRCA-BRCA
TCGA-A2-A3XX-01A	Basal	TCGA	BRCA-BRCA
TCGA-A2-A3XY-01A	Basal	TCGA	BRCA-BRCA
TCGA-A2-A3XZ-01A	Basal	TCGA	BRCA-BRCA
TCGA-A2-A3Y0-01A	Basal	TCGA	BRCA-BRCA
TCGA-A2-A4RW-01A	LumA	TCGA	BRCA-BRCA
TCGA-A2-A4RX-01A	Basal	TCGA	BRCA-BRCA
TCGA-A2-A4RY-01A	LumA	TCGA	BRCA-BRCA
TCGA-A2-A4S1-01A	Basal	TCGA	BRCA-BRCA
TCGA-A2-A4S2-01A	LumA	TCGA	BRCA-BRCA
TCGA-A2-A4S3-01A	LumB	TCGA	BRCA-BRCA
TCGA-A7-A0CD-01A	LumA	TCGA	BRCA-BRCA
TCGA-A7-A0CE-01A	Basal	TCGA	BRCA-BRCA
TCGA-A7-A0CG-01A	LumA	TCGA	BRCA-BRCA
TCGA-A7-A0CH-01A	LumA	TCGA	BRCA-BRCA
TCGA-A7-A0CJ-01A	LumB	TCGA	BRCA-BRCA
TCGA-A7-A0D9-01A	LumA	TCGA	BRCA-BRCA
TCGA-A7-A0DA-01A	Basal	TCGA	BRCA-BRCA
TCGA-A7-A13F-01A	LumB	TCGA	BRCA-BRCA
TCGA-A7-A13H-01A	LumA	TCGA	BRCA-BRCA
TCGA-A7-A26G-01A	Basal	TCGA	BRCA-BRCA
TCGA-A7-A26H-01A	LumA	TCGA	BRCA-BRCA
TCGA-A7-A2KD-01A	LumB	TCGA	BRCA-BRCA
TCGA-A7-A3IZ-01A	LumB	TCGA	BRCA-BRCA
TCGA-A7-A3J1-01A	LumA	TCGA	BRCA-BRCA
TCGA-A7-A425-01A	LumA	TCGA	BRCA-BRCA
TCGA-A7-A426-01A	LumA	TCGA	BRCA-BRCA
TCGA-A7-A4SA-01A	LumA	TCGA	BRCA-BRCA
TCGA-A7-A4SB-01A	LumA	TCGA	BRCA-BRCA
TCGA-A7-A4SC-01A	LumA	TCGA	BRCA-BRCA
TCGA-A7-A4SD-01A	Basal	TCGA	BRCA-BRCA
TCGA-A7-A4SE-01A	Basal	TCGA	BRCA-BRCA
TCGA-A7-A4SF-01A	LumB	TCGA	BRCA-BRCA
TCGA-A7-A56D-01A	LumB	TCGA	BRCA-BRCA
TCGA-A7-A5ZV-01A	Basal	TCGA	BRCA-BRCA
TCGA-A7-A5ZW-01A	LumA	TCGA	BRCA-BRCA
TCGA-A7-A5ZX-01A	LumA	TCGA	BRCA-BRCA
TCGA-A7-A6VV-01A	Basal	TCGA	BRCA-BRCA
TCGA-A7-A6VW-01A	Basal	TCGA	BRCA-BRCA
TCGA-A7-A6VX-01A	LumB	TCGA	BRCA-BRCA
TCGA-A7-A6VY-01A	Basal	TCGA	BRCA-BRCA
TCGA-A8-A06N-01A	LumB	TCGA	BRCA-BRCA
TCGA-A8-A06O-01A	LumB	TCGA	BRCA-BRCA
TCGA-A8-A06P-01A	LumA	TCGA	BRCA-BRCA
TCGA-A8-A06Q-01A	LumB	TCGA	BRCA-BRCA
TCGA-A8-A06R-01A	LumB	TCGA	BRCA-BRCA
TCGA-A8-A06T-01A	LumB	TCGA	BRCA-BRCA
TCGA-A8-A06U-01A	LumB	TCGA	BRCA-BRCA
TCGA-A8-A06X-01A	LumB	TCGA	BRCA-BRCA
TCGA-A8-A06Y-01A	LumA	TCGA	BRCA-BRCA
TCGA-A8-A06Z-01A	LumB	TCGA	BRCA-BRCA
TCGA-A8-A075-01A	LumB	TCGA	BRCA-BRCA
TCGA-A8-A076-01A	LumB	TCGA	BRCA-BRCA
TCGA-A8-A079-01A	LumB	TCGA	BRCA-BRCA
TCGA-A8-A07B-01A	LumB	TCGA	BRCA-BRCA
TCGA-A8-A07C-01A	Basal	TCGA	BRCA-BRCA
TCGA-A8-A07E-01A	Basal	TCGA	BRCA-BRCA
TCGA-A8-A07F-01A	LumA	TCGA	BRCA-BRCA
TCGA-A8-A07G-01A	LumA	TCGA	BRCA-BRCA
TCGA-A8-A07I-01A	LumB	TCGA	BRCA-BRCA
TCGA-A8-A07J-01A	LumA	TCGA	BRCA-BRCA
TCGA-A8-A07L-01A	LumB	TCGA	BRCA-BRCA
TCGA-A8-A07O-01A	Basal	TCGA	BRCA-BRCA
TCGA-A8-A07P-01A	LumA	TCGA	BRCA-BRCA
TCGA-A8-A07R-01A	Basal	TCGA	BRCA-BRCA
TCGA-A8-A07S-01A	LumB	TCGA	BRCA-BRCA
TCGA-A8-A07U-01A	Basal	TCGA	BRCA-BRCA
TCGA-A8-A07W-01A	LumB	TCGA	BRCA-BRCA
TCGA-A8-A07Z-01A	LumB	TCGA	BRCA-BRCA
TCGA-A8-A081-01A	LumB	TCGA	BRCA-BRCA
TCGA-A8-A082-01A	LumB	TCGA	BRCA-BRCA
TCGA-A8-A083-01A	LumA	TCGA	BRCA-BRCA
TCGA-A8-A085-01A	LumB	TCGA	BRCA-BRCA
TCGA-A8-A086-01A	LumB	TCGA	BRCA-BRCA
TCGA-A8-A08A-01A	LumA	TCGA	BRCA-BRCA
TCGA-A8-A08B-01A	LumB	TCGA	BRCA-BRCA
TCGA-A8-A08C-01A	LumA	TCGA	BRCA-BRCA
TCGA-A8-A08G-01A	LumB	TCGA	BRCA-BRCA
TCGA-A8-A08H-01A	Basal	TCGA	BRCA-BRCA
TCGA-A8-A08I-01A	LumB	TCGA	BRCA-BRCA
TCGA-A8-A08J-01A	LumB	TCGA	BRCA-BRCA
TCGA-A8-A08L-01A	LumB	TCGA	BRCA-BRCA
TCGA-A8-A08O-01A	LumA	TCGA	BRCA-BRCA
TCGA-A8-A08P-01A	LumB	TCGA	BRCA-BRCA
TCGA-A8-A08R-01A	Basal	TCGA	BRCA-BRCA
TCGA-A8-A08T-01A	LumA	TCGA	BRCA-BRCA
TCGA-A8-A08X-01A	Basal	TCGA	BRCA-BRCA
TCGA-A8-A08Z-01A	LumB	TCGA	BRCA-BRCA
TCGA-A8-A090-01A	LumB	TCGA	BRCA-BRCA
TCGA-A8-A091-01A	LumA	TCGA	BRCA-BRCA
TCGA-A8-A092-01A	LumB	TCGA	BRCA-BRCA
TCGA-A8-A093-01A	LumA	TCGA	BRCA-BRCA
TCGA-A8-A094-01A	LumB	TCGA	BRCA-BRCA
TCGA-A8-A095-01A	LumB	TCGA	BRCA-BRCA
TCGA-A8-A096-01A	LumB	TCGA	BRCA-BRCA
TCGA-A8-A097-01A	LumB	TCGA	BRCA-BRCA
TCGA-A8-A099-01A	LumA	TCGA	BRCA-BRCA
TCGA-A8-A09A-01A	LumA	TCGA	BRCA-BRCA
TCGA-A8-A09B-01A	LumA	TCGA	BRCA-BRCA
TCGA-A8-A09D-01A	LumB	TCGA	BRCA-BRCA
TCGA-A8-A09G-01A	LumB	TCGA	BRCA-BRCA
TCGA-A8-A09I-01A	LumB	TCGA	BRCA-BRCA
TCGA-A8-A09M-01A	LumB	TCGA	BRCA-BRCA
TCGA-A8-A09N-01A	LumB	TCGA	BRCA-BRCA
TCGA-A8-A09Q-01A	LumB	TCGA	BRCA-BRCA
TCGA-A8-A09R-01A	LumB	TCGA	BRCA-BRCA
TCGA-A8-A09T-01A	LumB	TCGA	BRCA-BRCA
TCGA-A8-A09V-01A	LumA	TCGA	BRCA-BRCA
TCGA-A8-A09W-01A	LumB	TCGA	BRCA-BRCA
TCGA-A8-A09X-01A	LumB	TCGA	BRCA-BRCA
TCGA-A8-A09Z-01A	LumB	TCGA	BRCA-BRCA
TCGA-A8-A0A1-01A	LumA	TCGA	BRCA-BRCA
TCGA-A8-A0A2-01A	LumA	TCGA	BRCA-BRCA
TCGA-A8-A0A4-01A	LumA	TCGA	BRCA-BRCA
TCGA-A8-A0A6-01A	LumA	TCGA	BRCA-BRCA
TCGA-A8-A0A7-01A	LumB	TCGA	BRCA-BRCA
TCGA-A8-A0A9-01A	LumB	TCGA	BRCA-BRCA
TCGA-A8-A0AB-01A	LumB	TCGA	BRCA-BRCA
TCGA-A8-A0AD-01A	LumA	TCGA	BRCA-BRCA
TCGA-AC-A23C-01A	LumB	TCGA	BRCA-BRCA
TCGA-AC-A23E-01A	LumA	TCGA	BRCA-BRCA
TCGA-AC-A23G-01A	LumA	TCGA	BRCA-BRCA
TCGA-AC-A23H-01A	LumB	TCGA	BRCA-BRCA
TCGA-AC-A2B8-01A	LumA	TCGA	BRCA-BRCA
TCGA-AC-A2BK-01A	Basal	TCGA	BRCA-BRCA
TCGA-AC-A2BM-01A	LumB	TCGA	BRCA-BRCA
TCGA-AC-A2FB-01A	LumA	TCGA	BRCA-BRCA
TCGA-AC-A2FE-01A	LumA	TCGA	BRCA-BRCA
TCGA-AC-A2FF-01A	LumA	TCGA	BRCA-BRCA
TCGA-AC-A2FG-01A	LumA	TCGA	BRCA-BRCA
TCGA-AC-A2FK-01A	LumA	TCGA	BRCA-BRCA
TCGA-AC-A2FM-01A	LumA	TCGA	BRCA-BRCA
TCGA-AC-A2FO-01A	LumA	TCGA	BRCA-BRCA
TCGA-AC-A2QI-01A	LumA	TCGA	BRCA-BRCA
TCGA-AC-A2QJ-01A	Basal	TCGA	BRCA-BRCA
TCGA-AC-A3BB-01A	LumA	TCGA	BRCA-BRCA
TCGA-AC-A3EH-01A	LumA	TCGA	BRCA-BRCA
TCGA-AC-A3HN-01A	LumA	TCGA	BRCA-BRCA
TCGA-AC-A3QP-01A	LumA	TCGA	BRCA-BRCA
TCGA-AC-A3TM-01A	Basal	TCGA	BRCA-BRCA
TCGA-AC-A3TN-01A	LumA	TCGA	BRCA-BRCA
TCGA-AC-A3W5-01A	LumB	TCGA	BRCA-BRCA
TCGA-AC-A3W6-01A	LumA	TCGA	BRCA-BRCA
TCGA-AC-A3W7-01A	LumA	TCGA	BRCA-BRCA
TCGA-AC-A3YI-01A	LumA	TCGA	BRCA-BRCA
TCGA-AC-A3YJ-01A	LumA	TCGA	BRCA-BRCA
TCGA-AC-A4ZE-01A	LumA	TCGA	BRCA-BRCA
TCGA-AC-A5EH-01A	LumB	TCGA	BRCA-BRCA
TCGA-AC-A5XS-01A	LumB	TCGA	BRCA-BRCA
TCGA-AC-A5XU-01A	LumA	TCGA	BRCA-BRCA
TCGA-AC-A62V-01A	LumB	TCGA	BRCA-BRCA
TCGA-AC-A62X-01A	Basal	TCGA	BRCA-BRCA
TCGA-AC-A62Y-01A	LumA	TCGA	BRCA-BRCA
TCGA-AC-A6IV-01A	LumA	TCGA	BRCA-BRCA
TCGA-AC-A6IW-01A	Basal	TCGA	BRCA-BRCA
TCGA-AC-A6IX-01A	LumA	TCGA	BRCA-BRCA
TCGA-AC-A6NO-01A	LumA	TCGA	BRCA-BRCA
TCGA-AC-A7VB-01A	LumB	TCGA	BRCA-BRCA
TCGA-AC-A7VC-01A	Basal	TCGA	BRCA-BRCA
TCGA-AC-A8OP-01A	LumA	TCGA	BRCA-BRCA
TCGA-AC-A8OQ-01A	Basal	TCGA	BRCA-BRCA
TCGA-AC-A8OS-01A	LumA	TCGA	BRCA-BRCA
TCGA-AN-A03X-01A	LumA	TCGA	BRCA-BRCA
TCGA-AN-A03Y-01A	LumB	TCGA	BRCA-BRCA
TCGA-AN-A041-01A	LumB	TCGA	BRCA-BRCA
TCGA-AN-A046-01A	LumA	TCGA	BRCA-BRCA
TCGA-AN-A049-01A	LumB	TCGA	BRCA-BRCA
TCGA-AN-A04A-01A	LumA	TCGA	BRCA-BRCA
TCGA-AN-A04C-01A	LumB	TCGA	BRCA-BRCA
TCGA-AN-A04D-01A	Basal	TCGA	BRCA-BRCA
TCGA-AN-A0AJ-01A	LumB	TCGA	BRCA-BRCA
TCGA-AN-A0AK-01A	LumB	TCGA	BRCA-BRCA
TCGA-AN-A0AL-01A	Basal	TCGA	BRCA-BRCA
TCGA-AN-A0AM-01A	LumB	TCGA	BRCA-BRCA
TCGA-AN-A0AR-01A	Basal	TCGA	BRCA-BRCA
TCGA-AN-A0AS-01A	LumB	TCGA	BRCA-BRCA
TCGA-AN-A0AT-01A	Basal	TCGA	BRCA-BRCA
TCGA-AN-A0FD-01A	LumB	TCGA	BRCA-BRCA
TCGA-AN-A0FF-01A	LumB	TCGA	BRCA-BRCA
TCGA-AN-A0FJ-01A	Basal	TCGA	BRCA-BRCA
TCGA-AN-A0FK-01A	LumB	TCGA	BRCA-BRCA
TCGA-AN-A0FL-01A	Basal	TCGA	BRCA-BRCA
TCGA-AN-A0FN-01A	LumA	TCGA	BRCA-BRCA
TCGA-AN-A0FS-01A	LumA	TCGA	BRCA-BRCA
TCGA-AN-A0FT-01A	LumB	TCGA	BRCA-BRCA
TCGA-AN-A0FV-01A	LumB	TCGA	BRCA-BRCA
TCGA-AN-A0FW-01A	LumB	TCGA	BRCA-BRCA
TCGA-AN-A0FX-01A	Basal	TCGA	BRCA-BRCA
TCGA-AN-A0FY-01A	LumB	TCGA	BRCA-BRCA
TCGA-AN-A0FZ-01A	LumB	TCGA	BRCA-BRCA
TCGA-AN-A0G0-01A	Basal	TCGA	BRCA-BRCA
TCGA-AN-A0XL-01A	LumA	TCGA	BRCA-BRCA
TCGA-AN-A0XN-01A	Basal	TCGA	BRCA-BRCA
TCGA-AN-A0XO-01A	LumA	TCGA	BRCA-BRCA
TCGA-AN-A0XP-01A	LumA	TCGA	BRCA-BRCA
TCGA-AN-A0XR-01A	LumB	TCGA	BRCA-BRCA
TCGA-AN-A0XS-01A	LumA	TCGA	BRCA-BRCA
TCGA-AN-A0XT-01A	LumA	TCGA	BRCA-BRCA
TCGA-AN-A0XU-01A	Basal	TCGA	BRCA-BRCA
TCGA-AN-A0XV-01A	LumA	TCGA	BRCA-BRCA
TCGA-AN-A0XW-01A	LumB	TCGA	BRCA-BRCA
TCGA-AO-A03L-01A	LumB	TCGA	BRCA-BRCA
TCGA-AO-A03M-01B	Basal	TCGA	BRCA-BRCA
TCGA-AO-A03N-01B	LumB	TCGA	BRCA-BRCA
TCGA-AO-A03O-01A	LumB	TCGA	BRCA-BRCA
TCGA-AO-A03P-01A	LumB	TCGA	BRCA-BRCA
TCGA-AO-A03R-01A	Basal	TCGA	BRCA-BRCA
TCGA-AO-A03T-01A	Basal	TCGA	BRCA-BRCA
TCGA-AO-A03U-01B	Basal	TCGA	BRCA-BRCA
TCGA-AO-A03V-01A	LumA	TCGA	BRCA-BRCA
TCGA-AO-A0J2-01A	Basal	TCGA	BRCA-BRCA
TCGA-AO-A0J3-01A	LumB	TCGA	BRCA-BRCA
TCGA-AO-A0J4-01A	Basal	TCGA	BRCA-BRCA
TCGA-AO-A0J5-01A	LumB	TCGA	BRCA-BRCA
TCGA-AO-A0J6-01A	Basal	TCGA	BRCA-BRCA
TCGA-AO-A0J7-01A	LumB	TCGA	BRCA-BRCA
TCGA-AO-A0J8-01A	LumA	TCGA	BRCA-BRCA
TCGA-AO-A0J9-01A	Basal	TCGA	BRCA-BRCA
TCGA-AO-A0JA-01A	LumB	TCGA	BRCA-BRCA
TCGA-AO-A0JB-01A	Basal	TCGA	BRCA-BRCA
TCGA-AO-A0JC-01A	Basal	TCGA	BRCA-BRCA
TCGA-AO-A0JD-01A	Basal	TCGA	BRCA-BRCA
TCGA-AO-A0JE-01A	Basal	TCGA	BRCA-BRCA
TCGA-AO-A0JF-01A	LumA	TCGA	BRCA-BRCA
TCGA-AO-A0JG-01A	LumA	TCGA	BRCA-BRCA
TCGA-AO-A0JI-01A	LumA	TCGA	BRCA-BRCA
TCGA-AO-A0JJ-01A	LumA	TCGA	BRCA-BRCA
TCGA-AO-A0JL-01A	Basal	TCGA	BRCA-BRCA
TCGA-AO-A0JM-01A	LumB	TCGA	BRCA-BRCA
TCGA-AO-A124-01A	Basal	TCGA	BRCA-BRCA
TCGA-AO-A125-01A	LumA	TCGA	BRCA-BRCA
TCGA-AO-A126-01A	LumB	TCGA	BRCA-BRCA
TCGA-AO-A128-01A	Basal	TCGA	BRCA-BRCA
TCGA-AO-A129-01A	Basal	TCGA	BRCA-BRCA
TCGA-AO-A12A-01A	LumA	TCGA	BRCA-BRCA
TCGA-AO-A12B-01A	LumB	TCGA	BRCA-BRCA
TCGA-AO-A12C-01A	LumA	TCGA	BRCA-BRCA
TCGA-AO-A12D-01A	LumB	TCGA	BRCA-BRCA
TCGA-AO-A12E-01A	LumA	TCGA	BRCA-BRCA
TCGA-AO-A12F-01A	Basal	TCGA	BRCA-BRCA
TCGA-AO-A12G-01A	LumA	TCGA	BRCA-BRCA
TCGA-AO-A12H-01A	LumA	TCGA	BRCA-BRCA
TCGA-AO-A1KO-01A	LumA	TCGA	BRCA-BRCA
TCGA-AO-A1KP-01A	LumB	TCGA	BRCA-BRCA
TCGA-AO-A1KQ-01A	LumB	TCGA	BRCA-BRCA
TCGA-AO-A1KR-01A	Basal	TCGA	BRCA-BRCA
TCGA-AO-A1KS-01A	LumB	TCGA	BRCA-BRCA
TCGA-AO-A1KT-01A	LumB	TCGA	BRCA-BRCA
TCGA-AQ-A04H-01B	LumB	TCGA	BRCA-BRCA
TCGA-AQ-A04J-01A	Basal	TCGA	BRCA-BRCA
TCGA-AQ-A04L-01B	LumB	TCGA	BRCA-BRCA
TCGA-AQ-A0Y5-01A	LumA	TCGA	BRCA-BRCA
TCGA-AQ-A1H2-01A	LumA	TCGA	BRCA-BRCA
TCGA-AQ-A1H3-01A	LumA	TCGA	BRCA-BRCA
TCGA-AQ-A54N-01A	Basal	TCGA	BRCA-BRCA
TCGA-AQ-A54O-01A	LumB	TCGA	BRCA-BRCA
TCGA-AQ-A7U7-01A	LumA	TCGA	BRCA-BRCA
TCGA-AR-A0TP-01A	Basal	TCGA	BRCA-BRCA
TCGA-AR-A0TQ-01A	LumB	TCGA	BRCA-BRCA
TCGA-AR-A0TR-01A	LumA	TCGA	BRCA-BRCA
TCGA-AR-A0TS-01A	Basal	TCGA	BRCA-BRCA
TCGA-AR-A0TT-01A	LumB	TCGA	BRCA-BRCA
TCGA-AR-A0TU-01A	Basal	TCGA	BRCA-BRCA
TCGA-AR-A0TV-01A	LumB	TCGA	BRCA-BRCA
TCGA-AR-A0TW-01A	LumB	TCGA	BRCA-BRCA
TCGA-AR-A0TX-01A	LumB	TCGA	BRCA-BRCA
TCGA-AR-A0TY-01A	LumB	TCGA	BRCA-BRCA
TCGA-AR-A0TZ-01A	LumB	TCGA	BRCA-BRCA
TCGA-AR-A0U0-01A	Basal	TCGA	BRCA-BRCA
TCGA-AR-A0U2-01A	LumB	TCGA	BRCA-BRCA
TCGA-AR-A0U3-01A	LumB	TCGA	BRCA-BRCA
TCGA-AR-A0U4-01A	Basal	TCGA	BRCA-BRCA
TCGA-AR-A1AH-01A	Basal	TCGA	BRCA-BRCA
TCGA-AR-A1AI-01A	Basal	TCGA	BRCA-BRCA
TCGA-AR-A1AJ-01A	Basal	TCGA	BRCA-BRCA
TCGA-AR-A1AK-01A	LumA	TCGA	BRCA-BRCA
TCGA-AR-A1AL-01A	LumA	TCGA	BRCA-BRCA
TCGA-AR-A1AM-01A	LumA	TCGA	BRCA-BRCA
TCGA-AR-A1AN-01A	LumA	TCGA	BRCA-BRCA
TCGA-AR-A1AO-01A	Basal	TCGA	BRCA-BRCA
TCGA-AR-A1AP-01A	LumA	TCGA	BRCA-BRCA
TCGA-AR-A1AQ-01A	Basal	TCGA	BRCA-BRCA
TCGA-AR-A1AR-01A	Basal	TCGA	BRCA-BRCA
TCGA-AR-A1AS-01A	LumB	TCGA	BRCA-BRCA
TCGA-AR-A1AT-01A	LumB	TCGA	BRCA-BRCA
TCGA-AR-A1AU-01A	LumA	TCGA	BRCA-BRCA
TCGA-AR-A1AV-01A	LumA	TCGA	BRCA-BRCA
TCGA-AR-A1AW-01A	LumB	TCGA	BRCA-BRCA
TCGA-AR-A1AX-01A	Basal	TCGA	BRCA-BRCA
TCGA-AR-A1AY-01A	Basal	TCGA	BRCA-BRCA
TCGA-AR-A24H-01A	LumB	TCGA	BRCA-BRCA
TCGA-AR-A24K-01A	LumB	TCGA	BRCA-BRCA
TCGA-AR-A24L-01A	LumB	TCGA	BRCA-BRCA
TCGA-AR-A24M-01A	LumA	TCGA	BRCA-BRCA
TCGA-AR-A24N-01A	LumB	TCGA	BRCA-BRCA
TCGA-AR-A24O-01A	LumA	TCGA	BRCA-BRCA
TCGA-AR-A24P-01A	LumA	TCGA	BRCA-BRCA
TCGA-AR-A24Q-01A	Basal	TCGA	BRCA-BRCA
TCGA-AR-A24R-01A	LumB	TCGA	BRCA-BRCA
TCGA-AR-A24S-01A	LumB	TCGA	BRCA-BRCA
TCGA-AR-A24T-01A	LumA	TCGA	BRCA-BRCA
TCGA-AR-A24U-01A	Basal	TCGA	BRCA-BRCA
TCGA-AR-A24V-01A	LumB	TCGA	BRCA-BRCA
TCGA-AR-A24W-01A	LumA	TCGA	BRCA-BRCA
TCGA-AR-A24X-01A	LumA	TCGA	BRCA-BRCA
TCGA-AR-A24Z-01A	LumB	TCGA	BRCA-BRCA
TCGA-AR-A250-01A	LumB	TCGA	BRCA-BRCA
TCGA-AR-A251-01A	Basal	TCGA	BRCA-BRCA
TCGA-AR-A252-01A	LumA	TCGA	BRCA-BRCA
TCGA-AR-A254-01A	LumB	TCGA	BRCA-BRCA
TCGA-AR-A255-01A	LumA	TCGA	BRCA-BRCA
TCGA-AR-A256-01A	Basal	TCGA	BRCA-BRCA
TCGA-AR-A2LE-01A	LumA	TCGA	BRCA-BRCA
TCGA-AR-A2LH-01A	Basal	TCGA	BRCA-BRCA
TCGA-AR-A2LJ-01A	LumA	TCGA	BRCA-BRCA
TCGA-AR-A2LK-01A	LumB	TCGA	BRCA-BRCA
TCGA-AR-A2LM-01A	LumA	TCGA	BRCA-BRCA
TCGA-AR-A2LN-01A	LumA	TCGA	BRCA-BRCA
TCGA-AR-A2LO-01A	LumA	TCGA	BRCA-BRCA
TCGA-AR-A2LQ-01A	Basal	TCGA	BRCA-BRCA
TCGA-AR-A5QM-01A	LumA	TCGA	BRCA-BRCA
TCGA-AR-A5QN-01A	LumA	TCGA	BRCA-BRCA
TCGA-AR-A5QP-01A	LumA	TCGA	BRCA-BRCA
TCGA-AR-A5QQ-01A	Basal	TCGA	BRCA-BRCA
TCGA-B6-A0I1-01A	Basal	TCGA	BRCA-BRCA
TCGA-B6-A0I2-01A	Basal	TCGA	BRCA-BRCA
TCGA-B6-A0I5-01A	LumA	TCGA	BRCA-BRCA
TCGA-B6-A0I6-01A	Basal	TCGA	BRCA-BRCA
TCGA-B6-A0I8-01A	LumA	TCGA	BRCA-BRCA
TCGA-B6-A0I9-01A	LumB	TCGA	BRCA-BRCA
TCGA-B6-A0IA-01A	LumB	TCGA	BRCA-BRCA
TCGA-B6-A0IB-01A	LumB	TCGA	BRCA-BRCA
TCGA-B6-A0IC-01A	LumA	TCGA	BRCA-BRCA
TCGA-B6-A0IE-01A	Basal	TCGA	BRCA-BRCA
TCGA-B6-A0IG-01A	LumB	TCGA	BRCA-BRCA
TCGA-B6-A0IH-01A	LumA	TCGA	BRCA-BRCA
TCGA-B6-A0IJ-01A	Basal	TCGA	BRCA-BRCA
TCGA-B6-A0IK-01A	Basal	TCGA	BRCA-BRCA
TCGA-B6-A0IM-01A	LumB	TCGA	BRCA-BRCA
TCGA-B6-A0IN-01A	LumB	TCGA	BRCA-BRCA
TCGA-B6-A0IO-01A	LumB	TCGA	BRCA-BRCA
TCGA-B6-A0IP-01A	LumA	TCGA	BRCA-BRCA
TCGA-B6-A0IQ-01A	Basal	TCGA	BRCA-BRCA
TCGA-B6-A0RE-01A	Basal	TCGA	BRCA-BRCA
TCGA-B6-A0RG-01A	LumA	TCGA	BRCA-BRCA
TCGA-B6-A0RH-01A	LumB	TCGA	BRCA-BRCA
TCGA-B6-A0RI-01A	LumB	TCGA	BRCA-BRCA
TCGA-B6-A0RL-01A	LumB	TCGA	BRCA-BRCA
TCGA-B6-A0RM-01A	LumB	TCGA	BRCA-BRCA
TCGA-B6-A0RN-01A	LumA	TCGA	BRCA-BRCA
TCGA-B6-A0RO-01A	LumA	TCGA	BRCA-BRCA
TCGA-B6-A0RP-01A	LumA	TCGA	BRCA-BRCA
TCGA-B6-A0RQ-01A	LumA	TCGA	BRCA-BRCA
TCGA-B6-A0RS-01A	Basal	TCGA	BRCA-BRCA
TCGA-B6-A0RT-01A	Basal	TCGA	BRCA-BRCA
TCGA-B6-A0RU-01A	Basal	TCGA	BRCA-BRCA
TCGA-B6-A0RV-01A	LumA	TCGA	BRCA-BRCA
TCGA-B6-A0WS-01A	LumA	TCGA	BRCA-BRCA
TCGA-B6-A0WT-01A	LumA	TCGA	BRCA-BRCA
TCGA-B6-A0WV-01A	LumB	TCGA	BRCA-BRCA
TCGA-B6-A0WW-01A	LumB	TCGA	BRCA-BRCA
TCGA-B6-A0WX-01A	Basal	TCGA	BRCA-BRCA
TCGA-B6-A0WY-01A	LumA	TCGA	BRCA-BRCA
TCGA-B6-A0WZ-01A	LumB	TCGA	BRCA-BRCA
TCGA-B6-A0X0-01A	LumA	TCGA	BRCA-BRCA
TCGA-B6-A0X1-01A	Basal	TCGA	BRCA-BRCA
TCGA-B6-A0X4-01A	LumA	TCGA	BRCA-BRCA
TCGA-B6-A0X5-01A	LumB	TCGA	BRCA-BRCA
TCGA-B6-A0X7-01A	LumA	TCGA	BRCA-BRCA
TCGA-B6-A1KC-01B	LumB	TCGA	BRCA-BRCA
TCGA-B6-A1KF-01A	Basal	TCGA	BRCA-BRCA
TCGA-B6-A1KI-01A	LumA	TCGA	BRCA-BRCA
TCGA-B6-A1KN-01A	LumB	TCGA	BRCA-BRCA
TCGA-B6-A2IU-01A	LumA	TCGA	BRCA-BRCA
TCGA-B6-A3ZX-01A	Basal	TCGA	BRCA-BRCA
TCGA-B6-A400-01A	Basal	TCGA	BRCA-BRCA
TCGA-B6-A401-01A	LumA	TCGA	BRCA-BRCA
TCGA-B6-A402-01A	Basal	TCGA	BRCA-BRCA
TCGA-B6-A408-01A	LumA	TCGA	BRCA-BRCA
TCGA-B6-A409-01A	Basal	TCGA	BRCA-BRCA
TCGA-B6-A40B-01A	LumA	TCGA	BRCA-BRCA
TCGA-B6-A40C-01A	LumB	TCGA	BRCA-BRCA
TCGA-BH-A0AU-01A	LumB	TCGA	BRCA-BRCA
TCGA-BH-A0AV-01A	Basal	TCGA	BRCA-BRCA
TCGA-BH-A0AW-01A	Basal	TCGA	BRCA-BRCA
TCGA-BH-A0AY-01A	LumB	TCGA	BRCA-BRCA
TCGA-BH-A0AZ-01A	LumA	TCGA	BRCA-BRCA
TCGA-BH-A0B0-01A	LumA	TCGA	BRCA-BRCA
TCGA-BH-A0B1-01A	LumB	TCGA	BRCA-BRCA
TCGA-BH-A0B2-01A	LumA	TCGA	BRCA-BRCA
TCGA-BH-A0B3-01A	Basal	TCGA	BRCA-BRCA
TCGA-BH-A0B4-01A	LumB	TCGA	BRCA-BRCA
TCGA-BH-A0B5-01A	LumB	TCGA	BRCA-BRCA
TCGA-BH-A0B7-01A	Basal	TCGA	BRCA-BRCA
TCGA-BH-A0B8-01A	LumA	TCGA	BRCA-BRCA
TCGA-BH-A0B9-01A	Basal	TCGA	BRCA-BRCA
TCGA-BH-A0BA-01A	LumA	TCGA	BRCA-BRCA
TCGA-BH-A0BC-01A	LumA	TCGA	BRCA-BRCA
TCGA-BH-A0BD-01A	Basal	TCGA	BRCA-BRCA
TCGA-BH-A0BF-01A	LumB	TCGA	BRCA-BRCA
TCGA-BH-A0BG-01A	Basal	TCGA	BRCA-BRCA
TCGA-BH-A0BJ-01A	LumA	TCGA	BRCA-BRCA
TCGA-BH-A0BL-01A	Basal	TCGA	BRCA-BRCA
TCGA-BH-A0BM-01A	LumA	TCGA	BRCA-BRCA
TCGA-BH-A0BO-01A	LumA	TCGA	BRCA-BRCA
TCGA-BH-A0BP-01A	LumA	TCGA	BRCA-BRCA
TCGA-BH-A0BQ-01A	LumA	TCGA	BRCA-BRCA
TCGA-BH-A0BR-01A	Basal	TCGA	BRCA-BRCA
TCGA-BH-A0BT-01A	LumA	TCGA	BRCA-BRCA
TCGA-BH-A0BV-01A	LumB	TCGA	BRCA-BRCA
TCGA-BH-A0BW-01A	Basal	TCGA	BRCA-BRCA
TCGA-BH-A0BZ-01A	LumB	TCGA	BRCA-BRCA
TCGA-BH-A0C0-01A	LumB	TCGA	BRCA-BRCA
TCGA-BH-A0C1-01B	LumB	TCGA	BRCA-BRCA
TCGA-BH-A0C3-01A	LumB	TCGA	BRCA-BRCA
TCGA-BH-A0C7-01B	LumB	TCGA	BRCA-BRCA
TCGA-BH-A0DD-01A	LumB	TCGA	BRCA-BRCA
TCGA-BH-A0DE-01A	LumA	TCGA	BRCA-BRCA
TCGA-BH-A0DG-01A	LumA	TCGA	BRCA-BRCA
TCGA-BH-A0DH-01A	LumA	TCGA	BRCA-BRCA
TCGA-BH-A0DI-01A	LumA	TCGA	BRCA-BRCA
TCGA-BH-A0DK-01A	Basal	TCGA	BRCA-BRCA
TCGA-BH-A0DL-01A	Basal	TCGA	BRCA-BRCA
TCGA-BH-A0DO-01B	LumA	TCGA	BRCA-BRCA
TCGA-BH-A0DP-01A	LumA	TCGA	BRCA-BRCA
TCGA-BH-A0DQ-01A	LumA	TCGA	BRCA-BRCA
TCGA-BH-A0DS-01A	LumA	TCGA	BRCA-BRCA
TCGA-BH-A0DT-01A	LumA	TCGA	BRCA-BRCA
TCGA-BH-A0DV-01A	LumA	TCGA	BRCA-BRCA
TCGA-BH-A0DX-01A	LumB	TCGA	BRCA-BRCA
TCGA-BH-A0DZ-01A	LumB	TCGA	BRCA-BRCA
TCGA-BH-A0E0-01A	Basal	TCGA	BRCA-BRCA
TCGA-BH-A0E1-01A	LumB	TCGA	BRCA-BRCA
TCGA-BH-A0E2-01A	LumB	TCGA	BRCA-BRCA
TCGA-BH-A0E6-01A	Basal	TCGA	BRCA-BRCA
TCGA-BH-A0E7-01A	LumA	TCGA	BRCA-BRCA
TCGA-BH-A0E9-01B	LumA	TCGA	BRCA-BRCA
TCGA-BH-A0EA-01A	LumA	TCGA	BRCA-BRCA
TCGA-BH-A0EB-01A	LumA	TCGA	BRCA-BRCA
TCGA-BH-A0EE-01A	LumB	TCGA	BRCA-BRCA
TCGA-BH-A0EI-01A	LumA	TCGA	BRCA-BRCA
TCGA-BH-A0GY-01A	Basal	TCGA	BRCA-BRCA
TCGA-BH-A0GZ-01A	LumA	TCGA	BRCA-BRCA
TCGA-BH-A0H0-01A	LumB	TCGA	BRCA-BRCA
TCGA-BH-A0H3-01A	LumA	TCGA	BRCA-BRCA
TCGA-BH-A0H5-01A	LumA	TCGA	BRCA-BRCA
TCGA-BH-A0H6-01A	LumA	TCGA	BRCA-BRCA
TCGA-BH-A0H7-01A	LumB	TCGA	BRCA-BRCA
TCGA-BH-A0H9-01A	LumB	TCGA	BRCA-BRCA
TCGA-BH-A0HA-01A	LumA	TCGA	BRCA-BRCA
TCGA-BH-A0HB-01A	LumB	TCGA	BRCA-BRCA
TCGA-BH-A0HF-01A	LumA	TCGA	BRCA-BRCA
TCGA-BH-A0HI-01A	LumA	TCGA	BRCA-BRCA
TCGA-BH-A0HK-01A	LumA	TCGA	BRCA-BRCA
TCGA-BH-A0HL-01A	LumB	TCGA	BRCA-BRCA
TCGA-BH-A0HN-01A	LumA	TCGA	BRCA-BRCA
TCGA-BH-A0HO-01A	LumA	TCGA	BRCA-BRCA
TCGA-BH-A0HP-01A	LumA	TCGA	BRCA-BRCA
TCGA-BH-A0HQ-01A	LumA	TCGA	BRCA-BRCA
TCGA-BH-A0HU-01A	LumB	TCGA	BRCA-BRCA
TCGA-BH-A0HW-01A	LumB	TCGA	BRCA-BRCA
TCGA-BH-A0HX-01A	LumB	TCGA	BRCA-BRCA
TCGA-BH-A0HY-01A	LumB	TCGA	BRCA-BRCA
TCGA-BH-A0RX-01A	Basal	TCGA	BRCA-BRCA
TCGA-BH-A0W3-01A	LumB	TCGA	BRCA-BRCA
TCGA-BH-A0W4-01A	LumA	TCGA	BRCA-BRCA
TCGA-BH-A0W5-01A	LumA	TCGA	BRCA-BRCA
TCGA-BH-A0W7-01A	LumB	TCGA	BRCA-BRCA
TCGA-BH-A0WA-01A	Basal	TCGA	BRCA-BRCA
TCGA-BH-A18F-01A	Basal	TCGA	BRCA-BRCA
TCGA-BH-A18G-01A	Basal	TCGA	BRCA-BRCA
TCGA-BH-A18H-01A	LumA	TCGA	BRCA-BRCA
TCGA-BH-A18I-01A	LumA	TCGA	BRCA-BRCA
TCGA-BH-A18J-01A	LumB	TCGA	BRCA-BRCA
TCGA-BH-A18K-01A	LumB	TCGA	BRCA-BRCA
TCGA-BH-A18L-01A	LumB	TCGA	BRCA-BRCA
TCGA-BH-A18M-01A	LumA	TCGA	BRCA-BRCA
TCGA-BH-A18N-01A	LumA	TCGA	BRCA-BRCA
TCGA-BH-A18P-01A	LumB	TCGA	BRCA-BRCA
TCGA-BH-A18Q-01A	Basal	TCGA	BRCA-BRCA
TCGA-BH-A18R-01A	Basal	TCGA	BRCA-BRCA
TCGA-BH-A18S-01A	LumA	TCGA	BRCA-BRCA
TCGA-BH-A18T-01A	Basal	TCGA	BRCA-BRCA
TCGA-BH-A18U-01A	LumB	TCGA	BRCA-BRCA
TCGA-BH-A18V-01A	Basal	TCGA	BRCA-BRCA
TCGA-BH-A1EN-01A	LumB	TCGA	BRCA-BRCA
TCGA-BH-A1EO-01A	LumA	TCGA	BRCA-BRCA
TCGA-BH-A1ES-01A	LumA	TCGA	BRCA-BRCA
TCGA-BH-A1ET-01A	LumA	TCGA	BRCA-BRCA
TCGA-BH-A1EU-01A	LumA	TCGA	BRCA-BRCA
TCGA-BH-A1EV-01A	LumB	TCGA	BRCA-BRCA
TCGA-BH-A1EW-01A	LumB	TCGA	BRCA-BRCA
TCGA-BH-A1EX-01A	LumB	TCGA	BRCA-BRCA
TCGA-BH-A1EY-01A	LumA	TCGA	BRCA-BRCA
TCGA-BH-A1F0-01A	Basal	TCGA	BRCA-BRCA
TCGA-BH-A1F2-01A	LumB	TCGA	BRCA-BRCA
TCGA-BH-A1F6-01A	Basal	TCGA	BRCA-BRCA
TCGA-BH-A1F8-01A	LumB	TCGA	BRCA-BRCA
TCGA-BH-A1FB-01A	LumA	TCGA	BRCA-BRCA
TCGA-BH-A1FC-01A	Basal	TCGA	BRCA-BRCA
TCGA-BH-A1FD-01A	LumB	TCGA	BRCA-BRCA
TCGA-BH-A1FE-01A	Basal	TCGA	BRCA-BRCA
TCGA-BH-A1FG-01A	LumA	TCGA	BRCA-BRCA
TCGA-BH-A1FH-01A	LumA	TCGA	BRCA-BRCA
TCGA-BH-A1FJ-01A	LumB	TCGA	BRCA-BRCA
TCGA-BH-A1FL-01A	LumA	TCGA	BRCA-BRCA
TCGA-BH-A1FM-01A	LumB	TCGA	BRCA-BRCA
TCGA-BH-A1FN-01A	Basal	TCGA	BRCA-BRCA
TCGA-BH-A1FR-01A	LumA	TCGA	BRCA-BRCA
TCGA-BH-A1FU-01A	Basal	TCGA	BRCA-BRCA
TCGA-BH-A201-01A	LumA	TCGA	BRCA-BRCA
TCGA-BH-A202-01A	LumB	TCGA	BRCA-BRCA
TCGA-BH-A203-01A	Basal	TCGA	BRCA-BRCA
TCGA-BH-A204-01A	LumB	TCGA	BRCA-BRCA
TCGA-BH-A208-01A	Basal	TCGA	BRCA-BRCA
TCGA-BH-A209-01A	LumB	TCGA	BRCA-BRCA
TCGA-BH-A28O-01A	LumA	TCGA	BRCA-BRCA
TCGA-BH-A28Q-01A	LumA	TCGA	BRCA-BRCA
TCGA-BH-A2L8-01A	LumA	TCGA	BRCA-BRCA
TCGA-BH-A42T-01A	LumB	TCGA	BRCA-BRCA
TCGA-BH-A42U-01A	LumA	TCGA	BRCA-BRCA
TCGA-BH-A42V-01A	LumA	TCGA	BRCA-BRCA
TCGA-BH-A5IZ-01A	Basal	TCGA	BRCA-BRCA
TCGA-BH-A5J0-01A	LumA	TCGA	BRCA-BRCA
TCGA-BH-A6R8-01A	LumA	TCGA	BRCA-BRCA
TCGA-BH-A6R9-01A	Basal	TCGA	BRCA-BRCA
TCGA-BH-A8FY-01A	LumA	TCGA	BRCA-BRCA
TCGA-BH-A8FZ-01A	LumA	TCGA	BRCA-BRCA
TCGA-BH-A8G0-01A	LumA	TCGA	BRCA-BRCA
TCGA-BH-AB28-01A	LumA	TCGA	BRCA-BRCA
TCGA-C8-A12K-01A	Basal	TCGA	BRCA-BRCA
TCGA-C8-A12L-01A	Basal	TCGA	BRCA-BRCA
TCGA-C8-A12M-01A	LumB	TCGA	BRCA-BRCA
TCGA-C8-A12N-01A	LumA	TCGA	BRCA-BRCA
TCGA-C8-A12O-01A	Basal	TCGA	BRCA-BRCA
TCGA-C8-A12P-01A	Basal	TCGA	BRCA-BRCA
TCGA-C8-A12Q-01A	Basal	TCGA	BRCA-BRCA
TCGA-C8-A12T-01A	LumB	TCGA	BRCA-BRCA
TCGA-C8-A12U-01A	LumB	TCGA	BRCA-BRCA
TCGA-C8-A12V-01A	Basal	TCGA	BRCA-BRCA
TCGA-C8-A12W-01A	LumB	TCGA	BRCA-BRCA
TCGA-C8-A12Y-01A	LumB	TCGA	BRCA-BRCA
TCGA-C8-A12Z-01A	LumB	TCGA	BRCA-BRCA
TCGA-C8-A130-01A	LumB	TCGA	BRCA-BRCA
TCGA-C8-A131-01A	Basal	TCGA	BRCA-BRCA
TCGA-C8-A132-01A	LumA	TCGA	BRCA-BRCA
TCGA-C8-A133-01A	LumA	TCGA	BRCA-BRCA
TCGA-C8-A134-01A	Basal	TCGA	BRCA-BRCA
TCGA-C8-A135-01A	Basal	TCGA	BRCA-BRCA
TCGA-C8-A137-01A	LumB	TCGA	BRCA-BRCA
TCGA-C8-A138-01A	LumB	TCGA	BRCA-BRCA
TCGA-C8-A1HE-01A	LumA	TCGA	BRCA-BRCA
TCGA-C8-A1HF-01A	LumB	TCGA	BRCA-BRCA
TCGA-C8-A1HG-01A	LumB	TCGA	BRCA-BRCA
TCGA-C8-A1HI-01A	LumA	TCGA	BRCA-BRCA
TCGA-C8-A1HJ-01A	Basal	TCGA	BRCA-BRCA
TCGA-C8-A1HK-01A	LumB	TCGA	BRCA-BRCA
TCGA-C8-A1HM-01A	LumB	TCGA	BRCA-BRCA
TCGA-C8-A1HN-01A	LumB	TCGA	BRCA-BRCA
TCGA-C8-A1HO-01A	LumB	TCGA	BRCA-BRCA
TCGA-C8-A26V-01A	LumB	TCGA	BRCA-BRCA
TCGA-C8-A26W-01A	LumB	TCGA	BRCA-BRCA
TCGA-C8-A26X-01A	Basal	TCGA	BRCA-BRCA
TCGA-C8-A26Y-01A	Basal	TCGA	BRCA-BRCA
TCGA-C8-A26Z-01A	LumB	TCGA	BRCA-BRCA
TCGA-C8-A273-01A	LumB	TCGA	BRCA-BRCA
TCGA-C8-A274-01A	LumB	TCGA	BRCA-BRCA
TCGA-C8-A275-01A	LumB	TCGA	BRCA-BRCA
TCGA-C8-A278-01A	LumB	TCGA	BRCA-BRCA
TCGA-C8-A27A-01A	LumB	TCGA	BRCA-BRCA
TCGA-C8-A27B-01A	Basal	TCGA	BRCA-BRCA
TCGA-C8-A3M7-01A	Basal	TCGA	BRCA-BRCA
TCGA-C8-A3M8-01A	LumB	TCGA	BRCA-BRCA
TCGA-C8-A8HP-01A	Basal	TCGA	BRCA-BRCA
TCGA-C8-A8HR-01A	Basal	TCGA	BRCA-BRCA
TCGA-D8-A13Y-01A	Basal	TCGA	BRCA-BRCA
TCGA-D8-A13Z-01A	Basal	TCGA	BRCA-BRCA
TCGA-D8-A140-01A	LumB	TCGA	BRCA-BRCA
TCGA-D8-A141-01A	LumA	TCGA	BRCA-BRCA
TCGA-D8-A142-01A	Basal	TCGA	BRCA-BRCA
TCGA-D8-A143-01A	Basal	TCGA	BRCA-BRCA
TCGA-D8-A145-01A	LumA	TCGA	BRCA-BRCA
TCGA-D8-A147-01A	Basal	TCGA	BRCA-BRCA
TCGA-D8-A1J8-01A	LumB	TCGA	BRCA-BRCA
TCGA-D8-A1J9-01A	LumB	TCGA	BRCA-BRCA
TCGA-D8-A1JA-01A	LumB	TCGA	BRCA-BRCA
TCGA-D8-A1JB-01A	LumA	TCGA	BRCA-BRCA
TCGA-D8-A1JC-01A	LumB	TCGA	BRCA-BRCA
TCGA-D8-A1JD-01A	LumB	TCGA	BRCA-BRCA
TCGA-D8-A1JE-01A	LumB	TCGA	BRCA-BRCA
TCGA-D8-A1JF-01A	LumB	TCGA	BRCA-BRCA
TCGA-D8-A1JG-01B	Basal	TCGA	BRCA-BRCA
TCGA-D8-A1JH-01A	LumA	TCGA	BRCA-BRCA
TCGA-D8-A1JI-01A	LumA	TCGA	BRCA-BRCA
TCGA-D8-A1JJ-01A	LumB	TCGA	BRCA-BRCA
TCGA-D8-A1JK-01A	Basal	TCGA	BRCA-BRCA
TCGA-D8-A1JL-01A	Basal	TCGA	BRCA-BRCA
TCGA-D8-A1JM-01A	Basal	TCGA	BRCA-BRCA
TCGA-D8-A1JN-01A	LumA	TCGA	BRCA-BRCA
TCGA-D8-A1JP-01A	LumB	TCGA	BRCA-BRCA
TCGA-D8-A1JS-01A	LumA	TCGA	BRCA-BRCA
TCGA-D8-A1JT-01A	LumB	TCGA	BRCA-BRCA
TCGA-D8-A1JU-01A	LumA	TCGA	BRCA-BRCA
TCGA-D8-A1X5-01A	LumB	TCGA	BRCA-BRCA
TCGA-D8-A1X6-01A	LumB	TCGA	BRCA-BRCA
TCGA-D8-A1X7-01A	LumB	TCGA	BRCA-BRCA
TCGA-D8-A1X8-01A	LumA	TCGA	BRCA-BRCA
TCGA-D8-A1X9-01A	LumB	TCGA	BRCA-BRCA
TCGA-D8-A1XA-01A	LumA	TCGA	BRCA-BRCA
TCGA-D8-A1XB-01A	LumA	TCGA	BRCA-BRCA
TCGA-D8-A1XD-01A	LumA	TCGA	BRCA-BRCA
TCGA-D8-A1XF-01A	LumB	TCGA	BRCA-BRCA
TCGA-D8-A1XG-01A	LumA	TCGA	BRCA-BRCA
TCGA-D8-A1XJ-01A	LumB	TCGA	BRCA-BRCA
TCGA-D8-A1XK-01A	Basal	TCGA	BRCA-BRCA
TCGA-D8-A1XL-01A	LumB	TCGA	BRCA-BRCA
TCGA-D8-A1XM-01A	LumA	TCGA	BRCA-BRCA
TCGA-D8-A1XO-01A	LumA	TCGA	BRCA-BRCA
TCGA-D8-A1XQ-01A	Basal	TCGA	BRCA-BRCA
TCGA-D8-A1XR-01A	LumB	TCGA	BRCA-BRCA
TCGA-D8-A1XS-01A	LumB	TCGA	BRCA-BRCA
TCGA-D8-A1XT-01A	Basal	TCGA	BRCA-BRCA
TCGA-D8-A1XU-01A	LumA	TCGA	BRCA-BRCA
TCGA-D8-A1XW-01A	Basal	TCGA	BRCA-BRCA
TCGA-D8-A1XY-01A	LumA	TCGA	BRCA-BRCA
TCGA-D8-A1XZ-01A	LumB	TCGA	BRCA-BRCA
TCGA-D8-A1Y0-01A	LumB	TCGA	BRCA-BRCA
TCGA-D8-A1Y1-01A	LumB	TCGA	BRCA-BRCA
TCGA-D8-A1Y2-01A	LumB	TCGA	BRCA-BRCA
TCGA-D8-A1Y3-01A	LumB	TCGA	BRCA-BRCA
TCGA-D8-A27E-01A	LumA	TCGA	BRCA-BRCA
TCGA-D8-A27F-01A	Basal	TCGA	BRCA-BRCA
TCGA-D8-A27G-01A	LumB	TCGA	BRCA-BRCA
TCGA-D8-A27H-01A	Basal	TCGA	BRCA-BRCA
TCGA-D8-A27I-01A	LumA	TCGA	BRCA-BRCA
TCGA-D8-A27K-01A	LumA	TCGA	BRCA-BRCA
TCGA-D8-A27L-01A	LumA	TCGA	BRCA-BRCA
TCGA-D8-A27M-01A	Basal	TCGA	BRCA-BRCA
TCGA-D8-A27N-01A	LumB	TCGA	BRCA-BRCA
TCGA-D8-A27P-01A	LumA	TCGA	BRCA-BRCA
TCGA-D8-A27R-01A	LumB	TCGA	BRCA-BRCA
TCGA-D8-A27T-01A	LumA	TCGA	BRCA-BRCA
TCGA-D8-A27V-01A	LumA	TCGA	BRCA-BRCA
TCGA-D8-A3Z5-01A	LumA	TCGA	BRCA-BRCA
TCGA-D8-A3Z6-01A	LumA	TCGA	BRCA-BRCA
TCGA-D8-A4Z1-01A	LumA	TCGA	BRCA-BRCA
TCGA-D8-A73U-01A	LumA	TCGA	BRCA-BRCA
TCGA-D8-A73X-01A	LumA	TCGA	BRCA-BRCA
TCGA-E2-A105-01A	LumB	TCGA	BRCA-BRCA
TCGA-E2-A106-01A	LumA	TCGA	BRCA-BRCA
TCGA-E2-A107-01A	LumB	TCGA	BRCA-BRCA
TCGA-E2-A108-01A	Basal	TCGA	BRCA-BRCA
TCGA-E2-A109-01A	LumB	TCGA	BRCA-BRCA
TCGA-E2-A10A-01A	LumB	TCGA	BRCA-BRCA
TCGA-E2-A10B-01A	LumB	TCGA	BRCA-BRCA
TCGA-E2-A10C-01A	LumB	TCGA	BRCA-BRCA
TCGA-E2-A10E-01A	LumB	TCGA	BRCA-BRCA
TCGA-E2-A10F-01A	LumA	TCGA	BRCA-BRCA
TCGA-E2-A14N-01A	Basal	TCGA	BRCA-BRCA
TCGA-E2-A14O-01A	LumB	TCGA	BRCA-BRCA
TCGA-E2-A14P-01A	Basal	TCGA	BRCA-BRCA
TCGA-E2-A14Q-01A	LumA	TCGA	BRCA-BRCA
TCGA-E2-A14R-01A	Basal	TCGA	BRCA-BRCA
TCGA-E2-A14T-01A	LumB	TCGA	BRCA-BRCA
TCGA-E2-A14U-01A	LumA	TCGA	BRCA-BRCA
TCGA-E2-A14V-01A	LumB	TCGA	BRCA-BRCA
TCGA-E2-A14W-01A	LumB	TCGA	BRCA-BRCA
TCGA-E2-A14X-01A	Basal	TCGA	BRCA-BRCA
TCGA-E2-A14Y-01A	Basal	TCGA	BRCA-BRCA
TCGA-E2-A14Z-01A	Basal	TCGA	BRCA-BRCA
TCGA-E2-A150-01A	Basal	TCGA	BRCA-BRCA
TCGA-E2-A152-01A	LumB	TCGA	BRCA-BRCA
TCGA-E2-A153-01A	LumA	TCGA	BRCA-BRCA
TCGA-E2-A154-01A	LumB	TCGA	BRCA-BRCA
TCGA-E2-A155-01A	LumB	TCGA	BRCA-BRCA
TCGA-E2-A156-01A	LumA	TCGA	BRCA-BRCA
TCGA-E2-A158-01A	Basal	TCGA	BRCA-BRCA
TCGA-E2-A159-01A	Basal	TCGA	BRCA-BRCA
TCGA-E2-A15A-01A	LumB	TCGA	BRCA-BRCA
TCGA-E2-A15C-01A	LumA	TCGA	BRCA-BRCA
TCGA-E2-A15D-01A	LumA	TCGA	BRCA-BRCA
TCGA-E2-A15E-01A	LumA	TCGA	BRCA-BRCA
TCGA-E2-A15F-01A	LumA	TCGA	BRCA-BRCA
TCGA-E2-A15G-01A	LumA	TCGA	BRCA-BRCA
TCGA-E2-A15H-01A	LumB	TCGA	BRCA-BRCA
TCGA-E2-A15I-01A	LumA	TCGA	BRCA-BRCA
TCGA-E2-A15J-01A	LumA	TCGA	BRCA-BRCA
TCGA-E2-A15K-01A	LumB	TCGA	BRCA-BRCA
TCGA-E2-A15L-01A	LumB	TCGA	BRCA-BRCA
TCGA-E2-A15M-01A	Basal	TCGA	BRCA-BRCA
TCGA-E2-A15O-01A	LumB	TCGA	BRCA-BRCA
TCGA-E2-A15P-01A	LumA	TCGA	BRCA-BRCA
TCGA-E2-A15R-01A	LumB	TCGA	BRCA-BRCA
TCGA-E2-A15S-01A	LumB	TCGA	BRCA-BRCA
TCGA-E2-A15T-01A	LumB	TCGA	BRCA-BRCA
TCGA-E2-A1AZ-01A	Basal	TCGA	BRCA-BRCA
TCGA-E2-A1B0-01A	Basal	TCGA	BRCA-BRCA
TCGA-E2-A1B1-01A	Basal	TCGA	BRCA-BRCA
TCGA-E2-A1B4-01A	LumA	TCGA	BRCA-BRCA
TCGA-E2-A1B5-01A	LumA	TCGA	BRCA-BRCA
TCGA-E2-A1B6-01A	Basal	TCGA	BRCA-BRCA
TCGA-E2-A1BC-01A	LumA	TCGA	BRCA-BRCA
TCGA-E2-A1BD-01A	LumA	TCGA	BRCA-BRCA
TCGA-E2-A1IE-01A	LumB	TCGA	BRCA-BRCA
TCGA-E2-A1IF-01A	LumA	TCGA	BRCA-BRCA
TCGA-E2-A1IG-01A	LumA	TCGA	BRCA-BRCA
TCGA-E2-A1IH-01A	LumA	TCGA	BRCA-BRCA
TCGA-E2-A1II-01A	Basal	TCGA	BRCA-BRCA
TCGA-E2-A1IJ-01A	LumA	TCGA	BRCA-BRCA
TCGA-E2-A1IK-01A	LumA	TCGA	BRCA-BRCA
TCGA-E2-A1IL-01A	LumA	TCGA	BRCA-BRCA
TCGA-E2-A1IN-01A	LumA	TCGA	BRCA-BRCA
TCGA-E2-A1IO-01A	LumA	TCGA	BRCA-BRCA
TCGA-E2-A1IU-01A	LumA	TCGA	BRCA-BRCA
TCGA-E2-A1L6-01A	LumA	TCGA	BRCA-BRCA
TCGA-E2-A1L7-01A	LumB	TCGA	BRCA-BRCA
TCGA-E2-A1L8-01A	LumA	TCGA	BRCA-BRCA
TCGA-E2-A1L9-01A	LumA	TCGA	BRCA-BRCA
TCGA-E2-A1LA-01A	LumB	TCGA	BRCA-BRCA
TCGA-E2-A1LB-01A	LumB	TCGA	BRCA-BRCA
TCGA-E2-A1LE-01A	LumB	TCGA	BRCA-BRCA
TCGA-E2-A1LG-01A	Basal	TCGA	BRCA-BRCA
TCGA-E2-A1LH-01A	Basal	TCGA	BRCA-BRCA
TCGA-E2-A1LI-01A	Basal	TCGA	BRCA-BRCA
TCGA-E2-A1LK-01A	Basal	TCGA	BRCA-BRCA
TCGA-E2-A1LL-01A	Basal	TCGA	BRCA-BRCA
TCGA-E2-A1LS-01A	Basal	TCGA	BRCA-BRCA
TCGA-E2-A2P5-01A	LumB	TCGA	BRCA-BRCA
TCGA-E2-A2P6-01A	LumB	TCGA	BRCA-BRCA
TCGA-E2-A3DX-01A	LumA	TCGA	BRCA-BRCA
TCGA-E2-A56Z-01A	LumB	TCGA	BRCA-BRCA
TCGA-E2-A570-01A	LumB	TCGA	BRCA-BRCA
TCGA-E2-A572-01A	LumA	TCGA	BRCA-BRCA
TCGA-E2-A573-01A	Basal	TCGA	BRCA-BRCA
TCGA-E2-A574-01A	Basal	TCGA	BRCA-BRCA
TCGA-E2-A576-01A	LumB	TCGA	BRCA-BRCA
TCGA-E2-A9RU-01A	LumB	TCGA	BRCA-BRCA
TCGA-E9-A1N3-01A	LumA	TCGA	BRCA-BRCA
TCGA-E9-A1N4-01A	LumB	TCGA	BRCA-BRCA
TCGA-E9-A1N5-01A	LumB	TCGA	BRCA-BRCA
TCGA-E9-A1N6-01A	LumB	TCGA	BRCA-BRCA
TCGA-E9-A1N8-01A	Basal	TCGA	BRCA-BRCA
TCGA-E9-A1N9-01A	Basal	TCGA	BRCA-BRCA
TCGA-E9-A1NA-01A	LumB	TCGA	BRCA-BRCA
TCGA-E9-A1NC-01A	Basal	TCGA	BRCA-BRCA
TCGA-E9-A1ND-01A	Basal	TCGA	BRCA-BRCA
TCGA-E9-A1NE-01A	Basal	TCGA	BRCA-BRCA
TCGA-E9-A1NF-01A	LumB	TCGA	BRCA-BRCA
TCGA-E9-A1NG-01A	LumA	TCGA	BRCA-BRCA
TCGA-E9-A1NH-01A	LumA	TCGA	BRCA-BRCA
TCGA-E9-A1NI-01A	LumB	TCGA	BRCA-BRCA
TCGA-E9-A1QZ-01A	LumB	TCGA	BRCA-BRCA
TCGA-E9-A1R0-01A	LumA	TCGA	BRCA-BRCA
TCGA-E9-A1R2-01A	LumB	TCGA	BRCA-BRCA
TCGA-E9-A1R3-01A	LumA	TCGA	BRCA-BRCA
TCGA-E9-A1R4-01A	LumB	TCGA	BRCA-BRCA
TCGA-E9-A1R5-01A	LumA	TCGA	BRCA-BRCA
TCGA-E9-A1R6-01A	LumB	TCGA	BRCA-BRCA
TCGA-E9-A1R7-01A	LumB	TCGA	BRCA-BRCA
TCGA-E9-A1RA-01A	LumA	TCGA	BRCA-BRCA
TCGA-E9-A1RB-01A	LumB	TCGA	BRCA-BRCA
TCGA-E9-A1RC-01A	LumB	TCGA	BRCA-BRCA
TCGA-E9-A1RD-01A	LumA	TCGA	BRCA-BRCA
TCGA-E9-A1RE-01A	LumB	TCGA	BRCA-BRCA
TCGA-E9-A1RF-01A	LumB	TCGA	BRCA-BRCA
TCGA-E9-A1RG-01A	LumB	TCGA	BRCA-BRCA
TCGA-E9-A1RH-01A	Basal	TCGA	BRCA-BRCA
TCGA-E9-A1RI-01A	LumA	TCGA	BRCA-BRCA
TCGA-E9-A226-01A	LumB	TCGA	BRCA-BRCA
TCGA-E9-A227-01A	LumA	TCGA	BRCA-BRCA
TCGA-E9-A228-01A	LumB	TCGA	BRCA-BRCA
TCGA-E9-A229-01A	LumB	TCGA	BRCA-BRCA
TCGA-E9-A22A-01A	LumB	TCGA	BRCA-BRCA
TCGA-E9-A22B-01A	LumB	TCGA	BRCA-BRCA
TCGA-E9-A22D-01A	LumB	TCGA	BRCA-BRCA
TCGA-E9-A22E-01A	LumB	TCGA	BRCA-BRCA
TCGA-E9-A22G-01A	Basal	TCGA	BRCA-BRCA
TCGA-E9-A22H-01A	LumB	TCGA	BRCA-BRCA
TCGA-E9-A243-01A	Basal	TCGA	BRCA-BRCA
TCGA-E9-A244-01A	Basal	TCGA	BRCA-BRCA
TCGA-E9-A245-01A	LumA	TCGA	BRCA-BRCA
TCGA-E9-A247-01A	LumB	TCGA	BRCA-BRCA
TCGA-E9-A248-01A	Basal	TCGA	BRCA-BRCA
TCGA-E9-A249-01A	LumB	TCGA	BRCA-BRCA
TCGA-E9-A24A-01A	LumA	TCGA	BRCA-BRCA
TCGA-E9-A295-01A	LumA	TCGA	BRCA-BRCA
TCGA-E9-A2JS-01A	LumB	TCGA	BRCA-BRCA
TCGA-E9-A2JT-01A	Basal	TCGA	BRCA-BRCA
TCGA-E9-A3HO-01A	LumB	TCGA	BRCA-BRCA
TCGA-E9-A3Q9-01A	LumA	TCGA	BRCA-BRCA
TCGA-E9-A3QA-01A	Basal	TCGA	BRCA-BRCA
TCGA-E9-A3X8-01A	LumA	TCGA	BRCA-BRCA
TCGA-E9-A54Y-01A	LumB	TCGA	BRCA-BRCA
TCGA-E9-A5FK-01A	LumA	TCGA	BRCA-BRCA
TCGA-E9-A5FL-01A	Basal	TCGA	BRCA-BRCA
TCGA-E9-A5UP-01A	LumA	TCGA	BRCA-BRCA
TCGA-E9-A6HE-01A	LumB	TCGA	BRCA-BRCA
TCGA-EW-A1IW-01A	LumA	TCGA	BRCA-BRCA
TCGA-EW-A1IX-01A	LumA	TCGA	BRCA-BRCA
TCGA-EW-A1IY-01A	LumB	TCGA	BRCA-BRCA
TCGA-EW-A1IZ-01A	LumA	TCGA	BRCA-BRCA
TCGA-EW-A1J1-01A	LumA	TCGA	BRCA-BRCA
TCGA-EW-A1J2-01A	LumA	TCGA	BRCA-BRCA
TCGA-EW-A1J3-01A	LumB	TCGA	BRCA-BRCA
TCGA-EW-A1J5-01A	LumA	TCGA	BRCA-BRCA
TCGA-EW-A1J6-01A	LumB	TCGA	BRCA-BRCA
TCGA-EW-A1OV-01A	Basal	TCGA	BRCA-BRCA
TCGA-EW-A1OW-01A	Basal	TCGA	BRCA-BRCA
TCGA-EW-A1OX-01A	LumB	TCGA	BRCA-BRCA
TCGA-EW-A1OY-01A	LumB	TCGA	BRCA-BRCA
TCGA-EW-A1OZ-01A	LumB	TCGA	BRCA-BRCA
TCGA-EW-A1P0-01A	LumB	TCGA	BRCA-BRCA
TCGA-EW-A1P1-01A	Basal	TCGA	BRCA-BRCA
TCGA-EW-A1P3-01A	LumB	TCGA	BRCA-BRCA
TCGA-EW-A1P4-01A	Basal	TCGA	BRCA-BRCA
TCGA-EW-A1P5-01A	LumB	TCGA	BRCA-BRCA
TCGA-EW-A1P6-01A	LumB	TCGA	BRCA-BRCA
TCGA-EW-A1P7-01A	Basal	TCGA	BRCA-BRCA
TCGA-EW-A1P8-01A	Basal	TCGA	BRCA-BRCA
TCGA-EW-A1PA-01A	LumB	TCGA	BRCA-BRCA
TCGA-EW-A1PB-01A	Basal	TCGA	BRCA-BRCA
TCGA-EW-A1PC-01B	LumB	TCGA	BRCA-BRCA
TCGA-EW-A1PD-01A	LumB	TCGA	BRCA-BRCA
TCGA-EW-A1PE-01A	LumA	TCGA	BRCA-BRCA
TCGA-EW-A1PF-01A	LumA	TCGA	BRCA-BRCA
TCGA-EW-A1PG-01A	LumA	TCGA	BRCA-BRCA
TCGA-EW-A1PH-01A	Basal	TCGA	BRCA-BRCA
TCGA-EW-A2FR-01A	Basal	TCGA	BRCA-BRCA
TCGA-EW-A2FS-01A	LumA	TCGA	BRCA-BRCA
TCGA-EW-A2FV-01A	Basal	TCGA	BRCA-BRCA
TCGA-EW-A2FW-01A	LumB	TCGA	BRCA-BRCA
TCGA-EW-A3E8-01B	LumA	TCGA	BRCA-BRCA
TCGA-EW-A3U0-01A	Basal	TCGA	BRCA-BRCA
TCGA-EW-A423-01A	LumB	TCGA	BRCA-BRCA
TCGA-EW-A424-01A	LumA	TCGA	BRCA-BRCA
TCGA-EW-A6S9-01A	LumB	TCGA	BRCA-BRCA
TCGA-EW-A6SA-01A	LumB	TCGA	BRCA-BRCA
TCGA-EW-A6SB-01A	Basal	TCGA	BRCA-BRCA
TCGA-EW-A6SC-01A	LumB	TCGA	BRCA-BRCA
TCGA-EW-A6SD-01A	LumB	TCGA	BRCA-BRCA
TCGA-GI-A2C8-01A	LumA	TCGA	BRCA-BRCA
TCGA-GI-A2C9-01A	Basal	TCGA	BRCA-BRCA
TCGA-GM-A2D9-01A	LumA	TCGA	BRCA-BRCA
TCGA-GM-A2DA-01A	LumA	TCGA	BRCA-BRCA
TCGA-GM-A2DB-01A	Basal	TCGA	BRCA-BRCA
TCGA-GM-A2DC-01A	LumA	TCGA	BRCA-BRCA
TCGA-GM-A2DD-01A	Basal	TCGA	BRCA-BRCA
TCGA-GM-A2DF-01A	Basal	TCGA	BRCA-BRCA
TCGA-GM-A2DH-01A	Basal	TCGA	BRCA-BRCA
TCGA-GM-A2DI-01A	LumA	TCGA	BRCA-BRCA
TCGA-GM-A2DK-01A	LumA	TCGA	BRCA-BRCA
TCGA-GM-A2DL-01A	LumB	TCGA	BRCA-BRCA
TCGA-GM-A2DM-01A	LumA	TCGA	BRCA-BRCA
TCGA-GM-A2DN-01A	Basal	TCGA	BRCA-BRCA
TCGA-GM-A2DO-01A	LumB	TCGA	BRCA-BRCA
TCGA-GM-A3NW-01A	LumA	TCGA	BRCA-BRCA
TCGA-GM-A3NY-01A	LumA	TCGA	BRCA-BRCA
TCGA-GM-A3XG-01A	LumA	TCGA	BRCA-BRCA
TCGA-GM-A3XL-01A	Basal	TCGA	BRCA-BRCA
TCGA-GM-A3XN-01A	LumA	TCGA	BRCA-BRCA
TCGA-GM-A4E0-01A	LumA	TCGA	BRCA-BRCA
TCGA-GM-A5PV-01A	LumA	TCGA	BRCA-BRCA
TCGA-GM-A5PX-01A	LumA	TCGA	BRCA-BRCA
TCGA-HN-A2NL-01A	Basal	TCGA	BRCA-BRCA
TCGA-HN-A2OB-01A	LumA	TCGA	BRCA-BRCA
TCGA-JL-A3YW-01A	Basal	TCGA	BRCA-BRCA
TCGA-JL-A3YX-01A	LumB	TCGA	BRCA-BRCA
TCGA-LD-A66U-01A	LumA	TCGA	BRCA-BRCA
TCGA-LD-A74U-01A	LumA	TCGA	BRCA-BRCA
TCGA-LD-A7W6-01A	LumA	TCGA	BRCA-BRCA
TCGA-LD-A9QF-01A	Basal	TCGA	BRCA-BRCA
TCGA-LL-A440-01A	LumA	TCGA	BRCA-BRCA
TCGA-LL-A441-01A	Basal	TCGA	BRCA-BRCA
TCGA-LL-A442-01A	LumA	TCGA	BRCA-BRCA
TCGA-LL-A50Y-01A	LumA	TCGA	BRCA-BRCA
TCGA-LL-A5YL-01A	LumB	TCGA	BRCA-BRCA
TCGA-LL-A5YM-01A	LumB	TCGA	BRCA-BRCA
TCGA-LL-A5YN-01A	Basal	TCGA	BRCA-BRCA
TCGA-LL-A5YO-01A	Basal	TCGA	BRCA-BRCA
TCGA-LL-A5YP-01A	Basal	TCGA	BRCA-BRCA
TCGA-LL-A6FP-01A	LumA	TCGA	BRCA-BRCA
TCGA-LL-A6FQ-01A	LumA	TCGA	BRCA-BRCA
TCGA-LL-A6FR-01A	Basal	TCGA	BRCA-BRCA
TCGA-LL-A73Y-01A	Basal	TCGA	BRCA-BRCA
TCGA-LL-A73Z-01A	Basal	TCGA	BRCA-BRCA
TCGA-LL-A740-01A	Basal	TCGA	BRCA-BRCA
TCGA-LL-A7SZ-01A	Basal	TCGA	BRCA-BRCA
TCGA-LL-A7T0-01A	LumB	TCGA	BRCA-BRCA
TCGA-LL-A8F5-01A	Basal	TCGA	BRCA-BRCA
TCGA-LL-A9Q3-01A	LumA	TCGA	BRCA-BRCA
TCGA-LQ-A4E4-01A	LumB	TCGA	BRCA-BRCA
TCGA-MS-A51U-01A	LumA	TCGA	BRCA-BRCA
TCGA-OK-A5Q2-01A	Basal	TCGA	BRCA-BRCA
TCGA-OL-A5D6-01A	LumA	TCGA	BRCA-BRCA
TCGA-OL-A5D7-01A	Basal	TCGA	BRCA-BRCA
TCGA-OL-A5D8-01A	LumB	TCGA	BRCA-BRCA
TCGA-OL-A5DA-01A	LumA	TCGA	BRCA-BRCA
TCGA-OL-A5RU-01A	LumA	TCGA	BRCA-BRCA
TCGA-OL-A5RV-01A	LumA	TCGA	BRCA-BRCA
TCGA-OL-A5RW-01A	Basal	TCGA	BRCA-BRCA
TCGA-OL-A5RX-01A	LumA	TCGA	BRCA-BRCA
TCGA-OL-A5RY-01A	Basal	TCGA	BRCA-BRCA
TCGA-OL-A5RZ-01A	LumB	TCGA	BRCA-BRCA
TCGA-OL-A5S0-01A	Basal	TCGA	BRCA-BRCA
TCGA-OL-A66I-01A	Basal	TCGA	BRCA-BRCA
TCGA-OL-A66J-01A	LumA	TCGA	BRCA-BRCA
TCGA-OL-A66K-01A	LumA	TCGA	BRCA-BRCA
TCGA-OL-A66L-01A	LumA	TCGA	BRCA-BRCA
TCGA-OL-A66N-01A	LumA	TCGA	BRCA-BRCA
TCGA-OL-A66O-01A	LumB	TCGA	BRCA-BRCA
TCGA-OL-A66P-01A	Basal	TCGA	BRCA-BRCA
TCGA-OL-A6VO-01A	Basal	TCGA	BRCA-BRCA
TCGA-OL-A6VQ-01A	LumA	TCGA	BRCA-BRCA
TCGA-OL-A6VR-01A	LumA	TCGA	BRCA-BRCA
TCGA-OL-A97C-01A	Basal	TCGA	BRCA-BRCA
TCGA-PE-A5DC-01A	LumB	TCGA	BRCA-BRCA
TCGA-PE-A5DD-01A	LumA	TCGA	BRCA-BRCA
TCGA-PE-A5DE-01A	LumA	TCGA	BRCA-BRCA
TCGA-PL-A8LV-01A	Basal	TCGA	BRCA-BRCA
TCGA-PL-A8LX-01A	LumA	TCGA	BRCA-BRCA
TCGA-PL-A8LY-01A	Basal	TCGA	BRCA-BRCA
TCGA-PL-A8LZ-01A	Basal	TCGA	BRCA-BRCA
TCGA-S3-A6ZF-01A	LumB	TCGA	BRCA-BRCA
TCGA-S3-A6ZG-01A	LumB	TCGA	BRCA-BRCA
TCGA-S3-A6ZH-01A	LumB	TCGA	BRCA-BRCA
TCGA-S3-AA0Z-01A	Basal	TCGA	BRCA-BRCA
TCGA-S3-AA10-01A	Basal	TCGA	BRCA-BRCA
TCGA-S3-AA11-01A	LumA	TCGA	BRCA-BRCA
TCGA-S3-AA12-01A	LumA	TCGA	BRCA-BRCA
TCGA-S3-AA14-01A	LumA	TCGA	BRCA-BRCA
TCGA-S3-AA15-01A	Basal	TCGA	BRCA-BRCA
TCGA-S3-AA17-01A	LumB	TCGA	BRCA-BRCA
TCGA-UL-AAZ6-01A	LumB	TCGA	BRCA-BRCA
TCGA-UU-A93S-01A	Basal	TCGA	BRCA-BRCA
TCGA-V7-A7HQ-01A	LumA	TCGA	BRCA-BRCA
TCGA-W8-A86G-01A	LumA	TCGA	BRCA-BRCA
TCGA-WT-AB41-01A	LumA	TCGA	BRCA-BRCA
TCGA-WT-AB44-01A	LumA	TCGA	BRCA-BRCA
TCGA-XX-A899-01A	LumA	TCGA	BRCA-BRCA
TCGA-XX-A89A-01A	LumA	TCGA	BRCA-BRCA
TCGA-Z7-A8R5-01A	LumA	TCGA	BRCA-BRCA
TCGA-Z7-A8R6-01A	LumB	TCGA	BRCA-BRCA
TCGA-A2-A3KD-01A	LumA	TCGA	BRCA-muci
TCGA-A2-A4S0-01A	LumA	TCGA	BRCA-muci
TCGA-A7-A3IY-01A	LumA	TCGA	BRCA-muci
TCGA-A7-A3J0-01A	LumA	TCGA	BRCA-muci
TCGA-A7-A3RF-01A	LumA	TCGA	BRCA-muci
TCGA-AC-A8OR-01A	LumA	TCGA	BRCA-muci
TCGA-C8-A12X-01A	LumB	TCGA	BRCA-muci
TCGA-C8-A1HL-01A	LumB	TCGA	BRCA-muci
TCGA-C8-A8HQ-01A	LumB	TCGA	BRCA-muci
TCGA-D8-A1XC-01A	LumA	TCGA	BRCA-muci
TCGA-D8-A1XV-01A	LumB	TCGA	BRCA-muci
TCGA-D8-A27W-01A	LumB	TCGA	BRCA-muci
TCGA-D8-A73W-01A	LumB	TCGA	BRCA-muci
TCGA-E9-A54X-01A	LumB	TCGA	BRCA-muci
TCGA-E9-A5UO-01A	LumB	TCGA	BRCA-muci
TCGA-OL-A66H-01A	LumA	TCGA	BRCA-muci
TCGA-2W-A8YY-01A	LumB	TCGA	CESC-CESC
TCGA-4J-AA1J-01A	LumA	TCGA	CESC-CESC
TCGA-BI-A0VR-01A	LumA	TCGA	CESC-CESC
TCGA-BI-A0VS-01A	Basal	TCGA	CESC-CESC
TCGA-BI-A20A-01A	LumB	TCGA	CESC-CESC
TCGA-C5-A0TN-01A	Basal	TCGA	CESC-CESC
TCGA-C5-A1BE-01B	Basal	TCGA	CESC-CESC
TCGA-C5-A1BF-01B	LumA	TCGA	CESC-CESC
TCGA-C5-A1BI-01B	LumB	TCGA	CESC-CESC
TCGA-C5-A1BJ-01A	Basal	TCGA	CESC-CESC
TCGA-C5-A1BK-01B	LumA	TCGA	CESC-CESC
TCGA-C5-A1BL-01A	LumB	TCGA	CESC-CESC
TCGA-C5-A1BM-01A	LumA	TCGA	CESC-CESC
TCGA-C5-A1BN-01B	Basal	TCGA	CESC-CESC
TCGA-C5-A1BQ-01C	Basal	TCGA	CESC-CESC
TCGA-C5-A1M5-01A	Basal	TCGA	CESC-CESC
TCGA-C5-A1M6-01A	LumB	TCGA	CESC-CESC
TCGA-C5-A1M7-01A	Basal	TCGA	CESC-CESC
TCGA-C5-A1M8-01A	LumB	TCGA	CESC-CESC
TCGA-C5-A1M9-01A	LumB	TCGA	CESC-CESC
TCGA-C5-A1ME-01A	LumA	TCGA	CESC-CESC
TCGA-C5-A1MF-01A	Basal	TCGA	CESC-CESC
TCGA-C5-A1MH-01A	Basal	TCGA	CESC-CESC
TCGA-C5-A1MI-01A	LumB	TCGA	CESC-CESC
TCGA-C5-A1MJ-01A	LumB	TCGA	CESC-CESC
TCGA-C5-A1MK-01A	LumA	TCGA	CESC-CESC
TCGA-C5-A1ML-01A	LumA	TCGA	CESC-CESC
TCGA-C5-A1MN-01A	Basal	TCGA	CESC-CESC
TCGA-C5-A1MP-01A	LumA	TCGA	CESC-CESC
TCGA-C5-A1MQ-01A	LumA	TCGA	CESC-CESC
TCGA-C5-A2LS-01A	LumB	TCGA	CESC-CESC
TCGA-C5-A2LT-01A	LumA	TCGA	CESC-CESC
TCGA-C5-A2LV-01A	Basal	TCGA	CESC-CESC
TCGA-C5-A2LX-01A	LumB	TCGA	CESC-CESC
TCGA-C5-A2LY-01A	Basal	TCGA	CESC-CESC
TCGA-C5-A2LZ-01A	LumB	TCGA	CESC-CESC
TCGA-C5-A2M1-01A	LumB	TCGA	CESC-CESC
TCGA-C5-A2M2-01A	LumB	TCGA	CESC-CESC
TCGA-C5-A3HD-01B	Basal	TCGA	CESC-CESC
TCGA-C5-A3HE-01A	LumA	TCGA	CESC-CESC
TCGA-C5-A3HL-01A	Basal	TCGA	CESC-CESC
TCGA-C5-A7CG-01A	LumA	TCGA	CESC-CESC
TCGA-C5-A7CH-01A	Basal	TCGA	CESC-CESC
TCGA-C5-A7CJ-01A	LumA	TCGA	CESC-CESC
TCGA-C5-A7CK-01A	LumB	TCGA	CESC-CESC
TCGA-C5-A7CL-01A	LumB	TCGA	CESC-CESC
TCGA-C5-A7CM-01A	LumA	TCGA	CESC-CESC
TCGA-C5-A7CO-01A	Basal	TCGA	CESC-CESC
TCGA-C5-A7UC-01A	Basal	TCGA	CESC-CESC
TCGA-C5-A7UE-01A	Basal	TCGA	CESC-CESC
TCGA-C5-A7UH-01A	Basal	TCGA	CESC-CESC
TCGA-C5-A7UI-01A	Basal	TCGA	CESC-CESC
TCGA-C5-A7X3-01A	LumA	TCGA	CESC-CESC
TCGA-C5-A7X5-01A	Basal	TCGA	CESC-CESC
TCGA-C5-A7XC-01A	LumA	TCGA	CESC-CESC
TCGA-C5-A8XH-01A	Basal	TCGA	CESC-CESC
TCGA-C5-A8XI-01A	LumA	TCGA	CESC-CESC
TCGA-C5-A8XJ-01A	LumA	TCGA	CESC-CESC
TCGA-C5-A8XK-01A	Basal	TCGA	CESC-CESC
TCGA-C5-A8YQ-01A	LumA	TCGA	CESC-CESC
TCGA-C5-A8YR-01A	Basal	TCGA	CESC-CESC
TCGA-C5-A8YT-01A	LumA	TCGA	CESC-CESC
TCGA-C5-A8ZZ-01A	LumB	TCGA	CESC-CESC
TCGA-C5-A901-01A	LumA	TCGA	CESC-CESC
TCGA-C5-A902-01A	LumA	TCGA	CESC-CESC
TCGA-C5-A905-01A	LumA	TCGA	CESC-CESC
TCGA-C5-A907-01A	LumA	TCGA	CESC-CESC
TCGA-DG-A2KJ-01A	LumB	TCGA	CESC-CESC
TCGA-DG-A2KK-01A	LumB	TCGA	CESC-CESC
TCGA-DG-A2KL-01A	Basal	TCGA	CESC-CESC
TCGA-DG-A2KM-01A	LumA	TCGA	CESC-CESC
TCGA-DR-A0ZL-01A	Basal	TCGA	CESC-CESC
TCGA-DR-A0ZM-01A	LumA	TCGA	CESC-CESC
TCGA-DS-A0VK-01A	LumA	TCGA	CESC-CESC
TCGA-DS-A0VL-01A	LumA	TCGA	CESC-CESC
TCGA-DS-A0VM-01A	LumB	TCGA	CESC-CESC
TCGA-DS-A0VN-01A	Basal	TCGA	CESC-CESC
TCGA-DS-A1O9-01A	LumB	TCGA	CESC-CESC
TCGA-DS-A1OA-01A	LumA	TCGA	CESC-CESC
TCGA-DS-A1OB-01A	LumB	TCGA	CESC-CESC
TCGA-DS-A1OC-01A	LumA	TCGA	CESC-CESC
TCGA-DS-A1OD-01A	LumB	TCGA	CESC-CESC
TCGA-DS-A3LQ-01A	LumB	TCGA	CESC-CESC
TCGA-DS-A5RQ-01A	LumA	TCGA	CESC-CESC
TCGA-DS-A7WF-01A	LumA	TCGA	CESC-CESC
TCGA-DS-A7WI-01A	Basal	TCGA	CESC-CESC
TCGA-EA-A1QS-01A	LumA	TCGA	CESC-CESC
TCGA-EA-A1QT-01A	Basal	TCGA	CESC-CESC
TCGA-EA-A3HQ-01A	Basal	TCGA	CESC-CESC
TCGA-EA-A3HR-01A	LumA	TCGA	CESC-CESC
TCGA-EA-A3HS-01A	LumA	TCGA	CESC-CESC
TCGA-EA-A3HT-01A	LumA	TCGA	CESC-CESC
TCGA-EA-A3HU-01A	LumB	TCGA	CESC-CESC
TCGA-EA-A3QD-01A	LumB	TCGA	CESC-CESC
TCGA-EA-A3QE-01A	LumA	TCGA	CESC-CESC
TCGA-EA-A3Y4-01A	LumA	TCGA	CESC-CESC
TCGA-EA-A410-01A	LumB	TCGA	CESC-CESC
TCGA-EA-A411-01A	LumB	TCGA	CESC-CESC
TCGA-EA-A439-01A	LumB	TCGA	CESC-CESC
TCGA-EA-A43B-01A	Basal	TCGA	CESC-CESC
TCGA-EA-A44S-01A	Basal	TCGA	CESC-CESC
TCGA-EA-A4BA-01A	LumA	TCGA	CESC-CESC
TCGA-EA-A50E-01A	Basal	TCGA	CESC-CESC
TCGA-EA-A556-01A	LumA	TCGA	CESC-CESC
TCGA-EA-A5FO-01A	LumB	TCGA	CESC-CESC
TCGA-EA-A5O9-01A	LumB	TCGA	CESC-CESC
TCGA-EA-A5ZD-01A	LumB	TCGA	CESC-CESC
TCGA-EA-A5ZE-01A	LumA	TCGA	CESC-CESC
TCGA-EA-A5ZF-01A	LumB	TCGA	CESC-CESC
TCGA-EA-A6QX-01A	LumB	TCGA	CESC-CESC
TCGA-EA-A78R-01A	Basal	TCGA	CESC-CESC
TCGA-EA-A97N-01A	LumA	TCGA	CESC-CESC
TCGA-EK-A2GZ-01A	LumA	TCGA	CESC-CESC
TCGA-EK-A2H0-01A	Basal	TCGA	CESC-CESC
TCGA-EK-A2H1-01A	Basal	TCGA	CESC-CESC
TCGA-EK-A2IP-01A	Basal	TCGA	CESC-CESC
TCGA-EK-A2IR-01A	LumA	TCGA	CESC-CESC
TCGA-EK-A2PG-01A	Basal	TCGA	CESC-CESC
TCGA-EK-A2PI-01A	Basal	TCGA	CESC-CESC
TCGA-EK-A2PK-01A	LumA	TCGA	CESC-CESC
TCGA-EK-A2PL-01A	LumA	TCGA	CESC-CESC
TCGA-EK-A2PM-01A	Basal	TCGA	CESC-CESC
TCGA-EK-A2R7-01A	LumB	TCGA	CESC-CESC
TCGA-EK-A2R8-01A	LumB	TCGA	CESC-CESC
TCGA-EK-A2R9-01A	Basal	TCGA	CESC-CESC
TCGA-EK-A2RA-01A	Basal	TCGA	CESC-CESC
TCGA-EK-A2RB-01A	Basal	TCGA	CESC-CESC
TCGA-EK-A2RC-01A	LumA	TCGA	CESC-CESC
TCGA-EK-A2RE-01A	Basal	TCGA	CESC-CESC
TCGA-EK-A2RJ-01A	LumA	TCGA	CESC-CESC
TCGA-EK-A2RK-01A	Basal	TCGA	CESC-CESC
TCGA-EK-A2RL-01A	LumB	TCGA	CESC-CESC
TCGA-EK-A2RM-01A	LumB	TCGA	CESC-CESC
TCGA-EK-A2RN-01A	LumA	TCGA	CESC-CESC
TCGA-EK-A2RO-01A	Basal	TCGA	CESC-CESC
TCGA-EK-A3GJ-01A	Basal	TCGA	CESC-CESC
TCGA-EK-A3GK-01A	LumB	TCGA	CESC-CESC
TCGA-EK-A3GM-01A	LumB	TCGA	CESC-CESC
TCGA-EK-A3GN-01A	LumB	TCGA	CESC-CESC
TCGA-EX-A1H5-01A	LumB	TCGA	CESC-CESC
TCGA-EX-A1H6-01B	LumA	TCGA	CESC-CESC
TCGA-EX-A3L1-01A	Basal	TCGA	CESC-CESC
TCGA-EX-A69L-01A	Basal	TCGA	CESC-CESC
TCGA-EX-A69M-01A	LumA	TCGA	CESC-CESC
TCGA-EX-A8YF-01A	LumA	TCGA	CESC-CESC
TCGA-FU-A23K-01A	LumB	TCGA	CESC-CESC
TCGA-FU-A23L-01A	LumA	TCGA	CESC-CESC
TCGA-FU-A2QG-01A	LumA	TCGA	CESC-CESC
TCGA-FU-A3EO-01A	LumA	TCGA	CESC-CESC
TCGA-FU-A3HY-01A	Basal	TCGA	CESC-CESC
TCGA-FU-A3HZ-01A	LumB	TCGA	CESC-CESC
TCGA-FU-A3NI-01A	Basal	TCGA	CESC-CESC
TCGA-FU-A3TQ-01A	LumA	TCGA	CESC-CESC
TCGA-FU-A3TX-01A	Basal	TCGA	CESC-CESC
TCGA-FU-A3WB-01A	Basal	TCGA	CESC-CESC
TCGA-FU-A3YQ-01A	LumA	TCGA	CESC-CESC
TCGA-FU-A40J-01A	LumA	TCGA	CESC-CESC
TCGA-FU-A57G-01A	LumA	TCGA	CESC-CESC
TCGA-FU-A5XV-01A	LumA	TCGA	CESC-CESC
TCGA-FU-A770-01A	LumA	TCGA	CESC-CESC
TCGA-GH-A9DA-01A	Basal	TCGA	CESC-CESC
TCGA-HG-A2PA-01A	LumA	TCGA	CESC-CESC
TCGA-HM-A3JJ-01A	LumA	TCGA	CESC-CESC
TCGA-HM-A3JK-01A	LumA	TCGA	CESC-CESC
TCGA-HM-A4S6-01A	Basal	TCGA	CESC-CESC
TCGA-HM-A6W2-01A	Basal	TCGA	CESC-CESC
TCGA-IR-A3L7-01A	LumA	TCGA	CESC-CESC
TCGA-IR-A3LA-01A	LumB	TCGA	CESC-CESC
TCGA-IR-A3LB-01A	LumA	TCGA	CESC-CESC
TCGA-IR-A3LC-01A	LumB	TCGA	CESC-CESC
TCGA-IR-A3LF-01A	LumA	TCGA	CESC-CESC
TCGA-IR-A3LH-01A	Basal	TCGA	CESC-CESC
TCGA-IR-A3LI-01A	LumA	TCGA	CESC-CESC
TCGA-IR-A3LK-01A	Basal	TCGA	CESC-CESC
TCGA-IR-A3LL-01A	Basal	TCGA	CESC-CESC
TCGA-JW-A5VG-01A	Basal	TCGA	CESC-CESC
TCGA-JW-A5VH-01A	LumB	TCGA	CESC-CESC
TCGA-JW-A5VI-01A	Basal	TCGA	CESC-CESC
TCGA-JW-A5VJ-01A	Basal	TCGA	CESC-CESC
TCGA-JW-A5VK-01A	Basal	TCGA	CESC-CESC
TCGA-JW-A69B-01A	LumA	TCGA	CESC-CESC
TCGA-JW-A852-01A	Basal	TCGA	CESC-CESC
TCGA-JW-AAVH-01A	LumB	TCGA	CESC-CESC
TCGA-JX-A3PZ-01A	Basal	TCGA	CESC-CESC
TCGA-JX-A3Q0-01A	Basal	TCGA	CESC-CESC
TCGA-JX-A3Q8-01A	LumB	TCGA	CESC-CESC
TCGA-JX-A5QV-01A	Basal	TCGA	CESC-CESC
TCGA-LP-A4AU-01A	LumA	TCGA	CESC-CESC
TCGA-LP-A4AV-01A	Basal	TCGA	CESC-CESC
TCGA-LP-A4AW-01A	LumA	TCGA	CESC-CESC
TCGA-LP-A4AX-01A	Basal	TCGA	CESC-CESC
TCGA-LP-A5U2-01A	LumB	TCGA	CESC-CESC
TCGA-LP-A5U3-01A	LumB	TCGA	CESC-CESC
TCGA-LP-A7HU-01A	LumB	TCGA	CESC-CESC
TCGA-MA-AA3W-01A	Basal	TCGA	CESC-CESC
TCGA-MA-AA3X-01A	LumA	TCGA	CESC-CESC
TCGA-MA-AA3Y-01A	Basal	TCGA	CESC-CESC
TCGA-MA-AA3Z-01A	LumB	TCGA	CESC-CESC
TCGA-MA-AA41-01A	Basal	TCGA	CESC-CESC
TCGA-MA-AA42-01A	LumB	TCGA	CESC-CESC
TCGA-MA-AA43-01A	LumA	TCGA	CESC-CESC
TCGA-MU-A51Y-01A	LumA	TCGA	CESC-CESC
TCGA-MU-A5YI-01A	LumA	TCGA	CESC-CESC
TCGA-MU-A8JM-01A	LumA	TCGA	CESC-CESC
TCGA-MY-A5BD-01A	LumB	TCGA	CESC-CESC
TCGA-MY-A5BE-01A	Basal	TCGA	CESC-CESC
TCGA-MY-A5BF-01A	LumB	TCGA	CESC-CESC
TCGA-MY-A913-01A	Basal	TCGA	CESC-CESC
TCGA-PN-A8MA-01A	LumB	TCGA	CESC-CESC
TCGA-Q1-A5R2-01A	Basal	TCGA	CESC-CESC
TCGA-Q1-A5R3-01A	LumA	TCGA	CESC-CESC
TCGA-Q1-A6DT-01A	Basal	TCGA	CESC-CESC
TCGA-Q1-A6DW-01A	LumB	TCGA	CESC-CESC
TCGA-Q1-A73O-01A	Basal	TCGA	CESC-CESC
TCGA-Q1-A73P-01A	LumA	TCGA	CESC-CESC
TCGA-Q1-A73Q-01A	LumB	TCGA	CESC-CESC
TCGA-Q1-A73R-01A	LumB	TCGA	CESC-CESC
TCGA-Q1-A73S-01A	LumB	TCGA	CESC-CESC
TCGA-R2-A69V-01A	LumA	TCGA	CESC-CESC
TCGA-RA-A741-01A	LumA	TCGA	CESC-CESC
TCGA-UC-A7PD-01A	Basal	TCGA	CESC-CESC
TCGA-UC-A7PF-01A	Basal	TCGA	CESC-CESC
TCGA-UC-A7PG-01A	LumA	TCGA	CESC-CESC
TCGA-UC-A7PI-01A	LumA	TCGA	CESC-CESC
TCGA-VS-A8EB-01A	Basal	TCGA	CESC-CESC
TCGA-VS-A8EC-01A	LumB	TCGA	CESC-CESC
TCGA-VS-A8EG-01A	LumB	TCGA	CESC-CESC
TCGA-VS-A8EH-01A	LumA	TCGA	CESC-CESC
TCGA-VS-A8EI-01A	Basal	TCGA	CESC-CESC
TCGA-VS-A8EJ-01A	LumA	TCGA	CESC-CESC
TCGA-VS-A8EK-01A	LumA	TCGA	CESC-CESC
TCGA-VS-A8EL-01A	Basal	TCGA	CESC-CESC
TCGA-VS-A8Q8-01A	LumA	TCGA	CESC-CESC
TCGA-VS-A8Q9-01A	Basal	TCGA	CESC-CESC
TCGA-VS-A8QA-01A	LumB	TCGA	CESC-CESC
TCGA-VS-A8QC-01A	Basal	TCGA	CESC-CESC
TCGA-VS-A8QF-01A	Basal	TCGA	CESC-CESC
TCGA-VS-A8QM-01A	LumA	TCGA	CESC-CESC
TCGA-VS-A94W-01A	Basal	TCGA	CESC-CESC
TCGA-VS-A94X-01A	Basal	TCGA	CESC-CESC
TCGA-VS-A94Y-01A	LumA	TCGA	CESC-CESC
TCGA-VS-A94Z-01A	LumB	TCGA	CESC-CESC
TCGA-VS-A950-01A	Basal	TCGA	CESC-CESC
TCGA-VS-A953-01A	Basal	TCGA	CESC-CESC
TCGA-VS-A954-01A	Basal	TCGA	CESC-CESC
TCGA-VS-A957-01A	LumB	TCGA	CESC-CESC
TCGA-VS-A958-01A	LumB	TCGA	CESC-CESC
TCGA-VS-A959-01A	LumA	TCGA	CESC-CESC
TCGA-VS-A9U5-01A	LumA	TCGA	CESC-CESC
TCGA-VS-A9U6-01A	LumA	TCGA	CESC-CESC
TCGA-VS-A9U7-01A	LumA	TCGA	CESC-CESC
TCGA-VS-A9UB-01A	Basal	TCGA	CESC-CESC
TCGA-VS-A9UC-01A	LumA	TCGA	CESC-CESC
TCGA-VS-A9UD-01A	LumB	TCGA	CESC-CESC
TCGA-VS-A9UH-01A	Basal	TCGA	CESC-CESC
TCGA-VS-A9UI-01A	LumA	TCGA	CESC-CESC
TCGA-VS-A9UJ-01A	LumA	TCGA	CESC-CESC
TCGA-VS-A9UL-01A	LumB	TCGA	CESC-CESC
TCGA-VS-A9UM-01A	LumA	TCGA	CESC-CESC
TCGA-VS-A9UU-01A	LumA	TCGA	CESC-CESC
TCGA-VS-A9UV-01A	LumB	TCGA	CESC-CESC
TCGA-VS-A9UY-01A	Basal	TCGA	CESC-CESC
TCGA-VS-A9V2-01A	LumA	TCGA	CESC-CESC
TCGA-VS-A9V3-01A	LumB	TCGA	CESC-CESC
TCGA-VS-AA62-01A	LumA	TCGA	CESC-CESC
TCGA-WL-A834-01A	Basal	TCGA	CESC-CESC
TCGA-XS-A8TJ-01A	LumA	TCGA	CESC-CESC
TCGA-ZJ-A8QO-01A	Basal	TCGA	CESC-CESC
TCGA-ZJ-A8QQ-01A	Basal	TCGA	CESC-CESC
TCGA-ZJ-A8QR-01A	Basal	TCGA	CESC-CESC
TCGA-ZJ-AAX4-01A	Basal	TCGA	CESC-CESC
TCGA-ZJ-AAX8-01A	LumA	TCGA	CESC-CESC
TCGA-ZJ-AAXA-01A	Basal	TCGA	CESC-CESC
TCGA-ZJ-AAXB-01A	LumB	TCGA	CESC-CESC
TCGA-ZJ-AAXD-01A	Basal	TCGA	CESC-CESC
TCGA-ZJ-AAXF-01A	LumA	TCGA	CESC-CESC
TCGA-ZJ-AAXI-01A	LumA	TCGA	CESC-CESC
TCGA-ZJ-AAXJ-01A	LumB	TCGA	CESC-CESC
TCGA-ZJ-AAXN-01A	LumA	TCGA	CESC-CESC
TCGA-ZJ-AAXT-01A	Basal	TCGA	CESC-CESC
TCGA-ZJ-AAXU-01A	Basal	TCGA	CESC-CESC
TCGA-ZJ-AB0H-01A	LumB	TCGA	CESC-CESC
TCGA-ZJ-AB0I-01A	Basal	TCGA	CESC-CESC
TCGA-ZX-AA5X-01A	LumA	TCGA	CESC-CESC
TCGA-C5-A3HF-01A	LumA	TCGA	CESC-muci
TCGA-C5-A7X8-01A	LumA	TCGA	CESC-muci
TCGA-DS-A7WH-01A	LumA	TCGA	CESC-muci
TCGA-Q1-A5R1-01A	LumA	TCGA	CESC-muci
TCGA-Q1-A6DV-01A	LumB	TCGA	CESC-muci
TCGA-VS-A8QH-01A	LumA	TCGA	CESC-muci
TCGA-VS-A952-01A	LumA	TCGA	CESC-muci
TCGA-VS-A9UO-01A	LumA	TCGA	CESC-muci
TCGA-VS-A9UP-01A	LumB	TCGA	CESC-muci
TCGA-VS-A9UQ-01A	LumA	TCGA	CESC-muci
TCGA-VS-A9UR-01A	LumA	TCGA	CESC-muci
TCGA-VS-A9UT-01A	Basal	TCGA	CESC-muci
TCGA-VS-A9UZ-01A	LumB	TCGA	CESC-muci
TCGA-VS-A9V0-01A	LumB	TCGA	CESC-muci
TCGA-VS-A9V1-01A	LumA	TCGA	CESC-muci
TCGA-VS-A9V4-01A	LumB	TCGA	CESC-muci
TCGA-VS-A9V5-01A	LumA	TCGA	CESC-muci
TCGA-3L-AA1B-01A	LumA	TCGA	COAD-COAD
TCGA-4N-A93T-01A	LumA	TCGA	COAD-COAD
TCGA-5M-AAT4-01A	Basal	TCGA	COAD-COAD
TCGA-5M-AAT5-01A	Basal	TCGA	COAD-COAD
TCGA-5M-AAT6-01A	Basal	TCGA	COAD-COAD
TCGA-5M-AATA-01A	Basal	TCGA	COAD-COAD
TCGA-5M-AATE-01A	Basal	TCGA	COAD-COAD
TCGA-A6-2671-01A	Basal	TCGA	COAD-COAD
TCGA-A6-2672-01A	LumB	TCGA	COAD-COAD
TCGA-A6-2675-01A	LumA	TCGA	COAD-COAD
TCGA-A6-2676-01A	LumB	TCGA	COAD-COAD
TCGA-A6-2678-01A	LumB	TCGA	COAD-COAD
TCGA-A6-2680-01A	LumA	TCGA	COAD-COAD
TCGA-A6-2681-01A	LumA	TCGA	COAD-COAD
TCGA-A6-2682-01A	LumA	TCGA	COAD-COAD
TCGA-A6-2683-01A	LumA	TCGA	COAD-COAD
TCGA-A6-2685-01A	LumA	TCGA	COAD-COAD
TCGA-A6-2686-01A	LumA	TCGA	COAD-COAD
TCGA-A6-3807-01A	LumA	TCGA	COAD-COAD
TCGA-A6-3808-01A	LumA	TCGA	COAD-COAD
TCGA-A6-4105-01A	Basal	TCGA	COAD-COAD
TCGA-A6-4107-01A	LumA	TCGA	COAD-COAD
TCGA-A6-5657-01A	Basal	TCGA	COAD-COAD
TCGA-A6-5660-01A	LumA	TCGA	COAD-COAD
TCGA-A6-5661-01A	LumB	TCGA	COAD-COAD
TCGA-A6-5662-01A	LumA	TCGA	COAD-COAD
TCGA-A6-5664-01A	Basal	TCGA	COAD-COAD
TCGA-A6-5665-01A	LumB	TCGA	COAD-COAD
TCGA-A6-5666-01A	LumB	TCGA	COAD-COAD
TCGA-A6-5667-01A	LumB	TCGA	COAD-COAD
TCGA-A6-6137-01A	LumA	TCGA	COAD-COAD
TCGA-A6-6138-01A	Basal	TCGA	COAD-COAD
TCGA-A6-6140-01A	LumB	TCGA	COAD-COAD
TCGA-A6-6141-01A	LumA	TCGA	COAD-COAD
TCGA-A6-6142-01A	LumA	TCGA	COAD-COAD
TCGA-A6-6648-01A	LumB	TCGA	COAD-COAD
TCGA-A6-6649-01A	Basal	TCGA	COAD-COAD
TCGA-A6-6651-01A	Basal	TCGA	COAD-COAD
TCGA-A6-6652-01A	LumA	TCGA	COAD-COAD
TCGA-A6-6653-01A	LumB	TCGA	COAD-COAD
TCGA-A6-6654-01A	Basal	TCGA	COAD-COAD
TCGA-A6-6782-01A	LumA	TCGA	COAD-COAD
TCGA-A6-A567-01A	LumA	TCGA	COAD-COAD
TCGA-A6-A56B-01A	Basal	TCGA	COAD-COAD
TCGA-A6-A5ZU-01A	LumA	TCGA	COAD-COAD
TCGA-AA-3488-01A	Basal	TCGA	COAD-COAD
TCGA-AA-3489-01A	Basal	TCGA	COAD-COAD
TCGA-AA-3492-01A	LumB	TCGA	COAD-COAD
TCGA-AA-3494-01A	LumA	TCGA	COAD-COAD
TCGA-AA-3495-01A	LumB	TCGA	COAD-COAD
TCGA-AA-3496-01A	LumA	TCGA	COAD-COAD
TCGA-AA-3502-01A	LumA	TCGA	COAD-COAD
TCGA-AA-3506-01A	LumA	TCGA	COAD-COAD
TCGA-AA-3509-01A	Basal	TCGA	COAD-COAD
TCGA-AA-3510-01A	LumB	TCGA	COAD-COAD
TCGA-AA-3511-01A	LumA	TCGA	COAD-COAD
TCGA-AA-3514-01A	LumA	TCGA	COAD-COAD
TCGA-AA-3517-01A	LumB	TCGA	COAD-COAD
TCGA-AA-3518-01A	Basal	TCGA	COAD-COAD
TCGA-AA-3519-01A	LumB	TCGA	COAD-COAD
TCGA-AA-3520-01A	Basal	TCGA	COAD-COAD
TCGA-AA-3521-01A	LumA	TCGA	COAD-COAD
TCGA-AA-3522-01A	LumA	TCGA	COAD-COAD
TCGA-AA-3524-01A	LumB	TCGA	COAD-COAD
TCGA-AA-3525-01A	Basal	TCGA	COAD-COAD
TCGA-AA-3526-01A	LumB	TCGA	COAD-COAD
TCGA-AA-3527-01A	LumA	TCGA	COAD-COAD
TCGA-AA-3529-01A	Basal	TCGA	COAD-COAD
TCGA-AA-3530-01A	LumA	TCGA	COAD-COAD
TCGA-AA-3531-01A	Basal	TCGA	COAD-COAD
TCGA-AA-3532-01A	LumB	TCGA	COAD-COAD
TCGA-AA-3534-01A	LumB	TCGA	COAD-COAD
TCGA-AA-3538-01A	Basal	TCGA	COAD-COAD
TCGA-AA-3542-01A	Basal	TCGA	COAD-COAD
TCGA-AA-3544-01A	Basal	TCGA	COAD-COAD
TCGA-AA-3548-01A	LumB	TCGA	COAD-COAD
TCGA-AA-3549-01A	Basal	TCGA	COAD-COAD
TCGA-AA-3552-01A	LumA	TCGA	COAD-COAD
TCGA-AA-3553-01A	Basal	TCGA	COAD-COAD
TCGA-AA-3560-01A	Basal	TCGA	COAD-COAD
TCGA-AA-3561-01A	LumB	TCGA	COAD-COAD
TCGA-AA-3655-01A	Basal	TCGA	COAD-COAD
TCGA-AA-3660-01A	LumB	TCGA	COAD-COAD
TCGA-AA-3663-01A	LumB	TCGA	COAD-COAD
TCGA-AA-3664-01A	Basal	TCGA	COAD-COAD
TCGA-AA-3666-01A	Basal	TCGA	COAD-COAD
TCGA-AA-3667-01A	LumA	TCGA	COAD-COAD
TCGA-AA-3673-01A	LumB	TCGA	COAD-COAD
TCGA-AA-3675-01A	LumB	TCGA	COAD-COAD
TCGA-AA-3678-01A	Basal	TCGA	COAD-COAD
TCGA-AA-3679-01A	LumB	TCGA	COAD-COAD
TCGA-AA-3680-01A	LumA	TCGA	COAD-COAD
TCGA-AA-3681-01A	Basal	TCGA	COAD-COAD
TCGA-AA-3685-01A	LumB	TCGA	COAD-COAD
TCGA-AA-3688-01A	Basal	TCGA	COAD-COAD
TCGA-AA-3693-01A	LumB	TCGA	COAD-COAD
TCGA-AA-3696-01A	LumA	TCGA	COAD-COAD
TCGA-AA-3710-01A	LumB	TCGA	COAD-COAD
TCGA-AA-3712-01A	Basal	TCGA	COAD-COAD
TCGA-AA-3713-01A	Basal	TCGA	COAD-COAD
TCGA-AA-3715-01A	LumA	TCGA	COAD-COAD
TCGA-AA-3811-01A	Basal	TCGA	COAD-COAD
TCGA-AA-3812-01A	LumA	TCGA	COAD-COAD
TCGA-AA-3814-01A	LumA	TCGA	COAD-COAD
TCGA-AA-3815-01A	LumA	TCGA	COAD-COAD
TCGA-AA-3818-01A	LumA	TCGA	COAD-COAD
TCGA-AA-3819-01A	Basal	TCGA	COAD-COAD
TCGA-AA-3831-01A	LumB	TCGA	COAD-COAD
TCGA-AA-3833-01A	LumA	TCGA	COAD-COAD
TCGA-AA-3841-01A	LumA	TCGA	COAD-COAD
TCGA-AA-3842-01A	LumB	TCGA	COAD-COAD
TCGA-AA-3844-01A	LumB	TCGA	COAD-COAD
TCGA-AA-3845-01A	LumB	TCGA	COAD-COAD
TCGA-AA-3846-01A	LumB	TCGA	COAD-COAD
TCGA-AA-3848-01A	LumA	TCGA	COAD-COAD
TCGA-AA-3850-01A	LumB	TCGA	COAD-COAD
TCGA-AA-3851-01A	LumB	TCGA	COAD-COAD
TCGA-AA-3855-01A	LumB	TCGA	COAD-COAD
TCGA-AA-3856-01A	LumA	TCGA	COAD-COAD
TCGA-AA-3858-01A	LumB	TCGA	COAD-COAD
TCGA-AA-3861-01A	LumA	TCGA	COAD-COAD
TCGA-AA-3862-01A	Basal	TCGA	COAD-COAD
TCGA-AA-3864-01A	LumB	TCGA	COAD-COAD
TCGA-AA-3866-01A	LumB	TCGA	COAD-COAD
TCGA-AA-3867-01A	LumA	TCGA	COAD-COAD
TCGA-AA-3869-01A	LumB	TCGA	COAD-COAD
TCGA-AA-3870-01A	LumA	TCGA	COAD-COAD
TCGA-AA-3872-01A	LumA	TCGA	COAD-COAD
TCGA-AA-3875-01A	LumB	TCGA	COAD-COAD
TCGA-AA-3930-01A	Basal	TCGA	COAD-COAD
TCGA-AA-3939-01A	LumA	TCGA	COAD-COAD
TCGA-AA-3941-01A	Basal	TCGA	COAD-COAD
TCGA-AA-3952-01A	Basal	TCGA	COAD-COAD
TCGA-AA-3955-01A	LumB	TCGA	COAD-COAD
TCGA-AA-3956-01A	LumA	TCGA	COAD-COAD
TCGA-AA-3968-01A	LumB	TCGA	COAD-COAD
TCGA-AA-3970-01A	LumB	TCGA	COAD-COAD
TCGA-AA-3971-01A	LumA	TCGA	COAD-COAD
TCGA-AA-3973-01A	LumA	TCGA	COAD-COAD
TCGA-AA-3975-01A	LumA	TCGA	COAD-COAD
TCGA-AA-3976-01A	LumB	TCGA	COAD-COAD
TCGA-AA-3977-01A	Basal	TCGA	COAD-COAD
TCGA-AA-3979-01A	LumB	TCGA	COAD-COAD
TCGA-AA-3980-01A	LumB	TCGA	COAD-COAD
TCGA-AA-3982-01A	LumB	TCGA	COAD-COAD
TCGA-AA-3984-01A	Basal	TCGA	COAD-COAD
TCGA-AA-3986-01A	LumA	TCGA	COAD-COAD
TCGA-AA-3989-01A	LumA	TCGA	COAD-COAD
TCGA-AA-A004-01A	LumA	TCGA	COAD-COAD
TCGA-AA-A00A-01A	LumA	TCGA	COAD-COAD
TCGA-AA-A00D-01A	LumB	TCGA	COAD-COAD
TCGA-AA-A00E-01A	Basal	TCGA	COAD-COAD
TCGA-AA-A00F-01A	Basal	TCGA	COAD-COAD
TCGA-AA-A00K-01A	Basal	TCGA	COAD-COAD
TCGA-AA-A00L-01A	Basal	TCGA	COAD-COAD
TCGA-AA-A00O-01A	LumA	TCGA	COAD-COAD
TCGA-AA-A00Q-01A	LumA	TCGA	COAD-COAD
TCGA-AA-A00R-01A	Basal	TCGA	COAD-COAD
TCGA-AA-A00U-01A	Basal	TCGA	COAD-COAD
TCGA-AA-A00W-01A	LumA	TCGA	COAD-COAD
TCGA-AA-A00Z-01A	Basal	TCGA	COAD-COAD
TCGA-AA-A010-01A	Basal	TCGA	COAD-COAD
TCGA-AA-A017-01A	LumA	TCGA	COAD-COAD
TCGA-AA-A01C-01A	Basal	TCGA	COAD-COAD
TCGA-AA-A01F-01A	Basal	TCGA	COAD-COAD
TCGA-AA-A01I-01A	Basal	TCGA	COAD-COAD
TCGA-AA-A01K-01A	LumA	TCGA	COAD-COAD
TCGA-AA-A01P-01A	Basal	TCGA	COAD-COAD
TCGA-AA-A01Q-01A	LumA	TCGA	COAD-COAD
TCGA-AA-A01S-01A	Basal	TCGA	COAD-COAD
TCGA-AA-A01T-01A	Basal	TCGA	COAD-COAD
TCGA-AA-A01V-01A	LumA	TCGA	COAD-COAD
TCGA-AA-A01X-01A	LumA	TCGA	COAD-COAD
TCGA-AA-A01Z-01A	Basal	TCGA	COAD-COAD
TCGA-AA-A022-01A	LumA	TCGA	COAD-COAD
TCGA-AA-A029-01A	LumA	TCGA	COAD-COAD
TCGA-AA-A02E-01A	LumA	TCGA	COAD-COAD
TCGA-AA-A02F-01A	Basal	TCGA	COAD-COAD
TCGA-AA-A02H-01A	LumA	TCGA	COAD-COAD
TCGA-AA-A02J-01A	Basal	TCGA	COAD-COAD
TCGA-AA-A02K-01A	Basal	TCGA	COAD-COAD
TCGA-AA-A02O-01A	LumA	TCGA	COAD-COAD
TCGA-AA-A02R-01A	Basal	TCGA	COAD-COAD
TCGA-AA-A02W-01A	LumA	TCGA	COAD-COAD
TCGA-AA-A02Y-01A	LumA	TCGA	COAD-COAD
TCGA-AA-A03J-01A	LumA	TCGA	COAD-COAD
TCGA-AD-6548-01A	Basal	TCGA	COAD-COAD
TCGA-AD-6888-01A	Basal	TCGA	COAD-COAD
TCGA-AD-6889-01A	LumB	TCGA	COAD-COAD
TCGA-AD-6890-01A	LumB	TCGA	COAD-COAD
TCGA-AD-6895-01A	Basal	TCGA	COAD-COAD
TCGA-AD-6901-01A	LumA	TCGA	COAD-COAD
TCGA-AD-6963-01A	Basal	TCGA	COAD-COAD
TCGA-AD-6964-01A	LumA	TCGA	COAD-COAD
TCGA-AD-6965-01A	Basal	TCGA	COAD-COAD
TCGA-AD-A5EJ-01A	Basal	TCGA	COAD-COAD
TCGA-AD-A5EK-01A	LumB	TCGA	COAD-COAD
TCGA-AM-5820-01A	Basal	TCGA	COAD-COAD
TCGA-AM-5821-01A	Basal	TCGA	COAD-COAD
TCGA-AU-3779-01A	LumB	TCGA	COAD-COAD
TCGA-AU-6004-01A	LumB	TCGA	COAD-COAD
TCGA-AY-4070-01A	LumA	TCGA	COAD-COAD
TCGA-AY-4071-01A	LumA	TCGA	COAD-COAD
TCGA-AY-5543-01A	Basal	TCGA	COAD-COAD
TCGA-AY-6197-01A	LumB	TCGA	COAD-COAD
TCGA-AY-6386-01A	LumB	TCGA	COAD-COAD
TCGA-AY-A54L-01A	LumB	TCGA	COAD-COAD
TCGA-AY-A69D-01A	LumB	TCGA	COAD-COAD
TCGA-AY-A71X-01A	LumA	TCGA	COAD-COAD
TCGA-AY-A8YK-01A	LumA	TCGA	COAD-COAD
TCGA-AZ-4308-01A	LumA	TCGA	COAD-COAD
TCGA-AZ-4313-01A	Basal	TCGA	COAD-COAD
TCGA-AZ-4315-01A	LumB	TCGA	COAD-COAD
TCGA-AZ-4323-01A	Basal	TCGA	COAD-COAD
TCGA-AZ-4614-01A	Basal	TCGA	COAD-COAD
TCGA-AZ-4615-01A	LumB	TCGA	COAD-COAD
TCGA-AZ-4616-01A	Basal	TCGA	COAD-COAD
TCGA-AZ-4682-01B	LumB	TCGA	COAD-COAD
TCGA-AZ-4684-01A	Basal	TCGA	COAD-COAD
TCGA-AZ-5403-01A	LumB	TCGA	COAD-COAD
TCGA-AZ-5407-01A	LumB	TCGA	COAD-COAD
TCGA-AZ-6598-01A	Basal	TCGA	COAD-COAD
TCGA-AZ-6599-01A	LumA	TCGA	COAD-COAD
TCGA-AZ-6600-01A	Basal	TCGA	COAD-COAD
TCGA-AZ-6603-01A	LumA	TCGA	COAD-COAD
TCGA-AZ-6605-01A	LumA	TCGA	COAD-COAD
TCGA-AZ-6606-01A	Basal	TCGA	COAD-COAD
TCGA-AZ-6607-01A	LumA	TCGA	COAD-COAD
TCGA-CA-5254-01A	LumA	TCGA	COAD-COAD
TCGA-CA-5255-01A	LumA	TCGA	COAD-COAD
TCGA-CA-5256-01A	LumB	TCGA	COAD-COAD
TCGA-CA-5797-01A	Basal	TCGA	COAD-COAD
TCGA-CA-6715-01A	Basal	TCGA	COAD-COAD
TCGA-CA-6716-01A	LumA	TCGA	COAD-COAD
TCGA-CA-6718-01A	Basal	TCGA	COAD-COAD
TCGA-CA-6719-01A	LumA	TCGA	COAD-COAD
TCGA-CK-4947-01B	LumB	TCGA	COAD-COAD
TCGA-CK-4948-01B	Basal	TCGA	COAD-COAD
TCGA-CK-5912-01A	LumB	TCGA	COAD-COAD
TCGA-CK-5913-01A	LumB	TCGA	COAD-COAD
TCGA-CK-5914-01A	Basal	TCGA	COAD-COAD
TCGA-CK-5915-01A	Basal	TCGA	COAD-COAD
TCGA-CK-5916-01A	LumB	TCGA	COAD-COAD
TCGA-CK-6746-01A	Basal	TCGA	COAD-COAD
TCGA-CK-6747-01A	LumB	TCGA	COAD-COAD
TCGA-CM-4743-01A	Basal	TCGA	COAD-COAD
TCGA-CM-4744-01A	LumB	TCGA	COAD-COAD
TCGA-CM-4746-01A	Basal	TCGA	COAD-COAD
TCGA-CM-4747-01A	LumA	TCGA	COAD-COAD
TCGA-CM-4750-01A	Basal	TCGA	COAD-COAD
TCGA-CM-4751-01A	Basal	TCGA	COAD-COAD
TCGA-CM-4752-01A	LumA	TCGA	COAD-COAD
TCGA-CM-5341-01A	LumB	TCGA	COAD-COAD
TCGA-CM-5344-01A	LumA	TCGA	COAD-COAD
TCGA-CM-5348-01A	LumA	TCGA	COAD-COAD
TCGA-CM-5349-01A	LumB	TCGA	COAD-COAD
TCGA-CM-5860-01A	LumB	TCGA	COAD-COAD
TCGA-CM-5861-01A	Basal	TCGA	COAD-COAD
TCGA-CM-5862-01A	LumA	TCGA	COAD-COAD
TCGA-CM-5864-01A	LumB	TCGA	COAD-COAD
TCGA-CM-5868-01A	Basal	TCGA	COAD-COAD
TCGA-CM-6161-01A	Basal	TCGA	COAD-COAD
TCGA-CM-6163-01A	Basal	TCGA	COAD-COAD
TCGA-CM-6164-01A	LumA	TCGA	COAD-COAD
TCGA-CM-6165-01A	LumA	TCGA	COAD-COAD
TCGA-CM-6166-01A	Basal	TCGA	COAD-COAD
TCGA-CM-6167-01A	LumA	TCGA	COAD-COAD
TCGA-CM-6168-01A	Basal	TCGA	COAD-COAD
TCGA-CM-6169-01A	LumA	TCGA	COAD-COAD
TCGA-CM-6170-01A	LumA	TCGA	COAD-COAD
TCGA-CM-6171-01A	Basal	TCGA	COAD-COAD
TCGA-CM-6172-01A	LumA	TCGA	COAD-COAD
TCGA-CM-6674-01A	Basal	TCGA	COAD-COAD
TCGA-CM-6675-01A	Basal	TCGA	COAD-COAD
TCGA-CM-6676-01A	LumB	TCGA	COAD-COAD
TCGA-CM-6677-01A	LumB	TCGA	COAD-COAD
TCGA-CM-6678-01A	LumA	TCGA	COAD-COAD
TCGA-CM-6679-01A	LumA	TCGA	COAD-COAD
TCGA-CM-6680-01A	LumA	TCGA	COAD-COAD
TCGA-D5-5537-01A	LumA	TCGA	COAD-COAD
TCGA-D5-5538-01A	LumB	TCGA	COAD-COAD
TCGA-D5-5540-01A	Basal	TCGA	COAD-COAD
TCGA-D5-5541-01A	LumB	TCGA	COAD-COAD
TCGA-D5-6529-01A	LumA	TCGA	COAD-COAD
TCGA-D5-6530-01A	LumA	TCGA	COAD-COAD
TCGA-D5-6531-01A	Basal	TCGA	COAD-COAD
TCGA-D5-6532-01A	Basal	TCGA	COAD-COAD
TCGA-D5-6533-01A	Basal	TCGA	COAD-COAD
TCGA-D5-6535-01A	Basal	TCGA	COAD-COAD
TCGA-D5-6536-01A	Basal	TCGA	COAD-COAD
TCGA-D5-6537-01A	LumB	TCGA	COAD-COAD
TCGA-D5-6538-01A	LumA	TCGA	COAD-COAD
TCGA-D5-6539-01A	Basal	TCGA	COAD-COAD
TCGA-D5-6541-01A	LumA	TCGA	COAD-COAD
TCGA-D5-6898-01A	Basal	TCGA	COAD-COAD
TCGA-D5-6920-01A	Basal	TCGA	COAD-COAD
TCGA-D5-6922-01A	Basal	TCGA	COAD-COAD
TCGA-D5-6923-01A	Basal	TCGA	COAD-COAD
TCGA-D5-6924-01A	Basal	TCGA	COAD-COAD
TCGA-D5-6926-01A	Basal	TCGA	COAD-COAD
TCGA-D5-6927-01A	Basal	TCGA	COAD-COAD
TCGA-D5-6929-01A	LumA	TCGA	COAD-COAD
TCGA-D5-6931-01A	Basal	TCGA	COAD-COAD
TCGA-D5-6932-01A	LumA	TCGA	COAD-COAD
TCGA-DM-A0X9-01A	LumB	TCGA	COAD-COAD
TCGA-DM-A0XD-01A	Basal	TCGA	COAD-COAD
TCGA-DM-A0XF-01A	Basal	TCGA	COAD-COAD
TCGA-DM-A1D0-01A	Basal	TCGA	COAD-COAD
TCGA-DM-A1D4-01A	LumB	TCGA	COAD-COAD
TCGA-DM-A1D8-01A	Basal	TCGA	COAD-COAD
TCGA-DM-A1D9-01A	Basal	TCGA	COAD-COAD
TCGA-DM-A1DA-01A	Basal	TCGA	COAD-COAD
TCGA-DM-A1DB-01A	Basal	TCGA	COAD-COAD
TCGA-DM-A1HA-01A	LumA	TCGA	COAD-COAD
TCGA-DM-A28A-01A	Basal	TCGA	COAD-COAD
TCGA-DM-A28C-01A	LumA	TCGA	COAD-COAD
TCGA-DM-A28E-01A	Basal	TCGA	COAD-COAD
TCGA-DM-A28F-01A	Basal	TCGA	COAD-COAD
TCGA-DM-A28G-01A	LumA	TCGA	COAD-COAD
TCGA-DM-A28H-01A	Basal	TCGA	COAD-COAD
TCGA-DM-A28M-01A	LumB	TCGA	COAD-COAD
TCGA-F4-6459-01A	LumA	TCGA	COAD-COAD
TCGA-F4-6460-01A	Basal	TCGA	COAD-COAD
TCGA-F4-6461-01A	LumA	TCGA	COAD-COAD
TCGA-F4-6569-01A	LumA	TCGA	COAD-COAD
TCGA-F4-6570-01A	LumA	TCGA	COAD-COAD
TCGA-F4-6703-01A	Basal	TCGA	COAD-COAD
TCGA-F4-6805-01A	Basal	TCGA	COAD-COAD
TCGA-F4-6806-01A	LumA	TCGA	COAD-COAD
TCGA-F4-6807-01A	LumA	TCGA	COAD-COAD
TCGA-F4-6808-01A	LumB	TCGA	COAD-COAD
TCGA-F4-6809-01A	Basal	TCGA	COAD-COAD
TCGA-F4-6854-01A	Basal	TCGA	COAD-COAD
TCGA-F4-6855-01A	LumA	TCGA	COAD-COAD
TCGA-G4-6293-01A	LumA	TCGA	COAD-COAD
TCGA-G4-6294-01A	LumB	TCGA	COAD-COAD
TCGA-G4-6295-01A	Basal	TCGA	COAD-COAD
TCGA-G4-6297-01A	Basal	TCGA	COAD-COAD
TCGA-G4-6298-01A	Basal	TCGA	COAD-COAD
TCGA-G4-6299-01A	Basal	TCGA	COAD-COAD
TCGA-G4-6303-01A	LumA	TCGA	COAD-COAD
TCGA-G4-6304-01A	LumA	TCGA	COAD-COAD
TCGA-G4-6306-01A	LumA	TCGA	COAD-COAD
TCGA-G4-6307-01A	LumB	TCGA	COAD-COAD
TCGA-G4-6309-01A	LumB	TCGA	COAD-COAD
TCGA-G4-6311-01A	Basal	TCGA	COAD-COAD
TCGA-G4-6315-01A	Basal	TCGA	COAD-COAD
TCGA-G4-6317-01A	LumB	TCGA	COAD-COAD
TCGA-G4-6320-01A	LumA	TCGA	COAD-COAD
TCGA-G4-6321-01A	LumA	TCGA	COAD-COAD
TCGA-G4-6323-01A	LumA	TCGA	COAD-COAD
TCGA-G4-6586-01A	LumB	TCGA	COAD-COAD
TCGA-G4-6588-01A	Basal	TCGA	COAD-COAD
TCGA-G4-6626-01A	LumB	TCGA	COAD-COAD
TCGA-G4-6627-01A	LumA	TCGA	COAD-COAD
TCGA-G4-6628-01A	Basal	TCGA	COAD-COAD
TCGA-NH-A50T-01A	Basal	TCGA	COAD-COAD
TCGA-NH-A50V-01A	LumA	TCGA	COAD-COAD
TCGA-NH-A5IV-01A	LumA	TCGA	COAD-COAD
TCGA-NH-A6GA-01A	Basal	TCGA	COAD-COAD
TCGA-NH-A6GB-01A	Basal	TCGA	COAD-COAD
TCGA-NH-A8F7-01A	LumA	TCGA	COAD-COAD
TCGA-NH-A8F8-01A	LumA	TCGA	COAD-COAD
TCGA-QG-A5YV-01A	Basal	TCGA	COAD-COAD
TCGA-QG-A5YW-01A	LumA	TCGA	COAD-COAD
TCGA-QG-A5YX-01A	LumB	TCGA	COAD-COAD
TCGA-QG-A5Z1-01A	LumA	TCGA	COAD-COAD
TCGA-QG-A5Z2-01A	LumA	TCGA	COAD-COAD
TCGA-QL-A97D-01A	Basal	TCGA	COAD-COAD
TCGA-RU-A8FL-01A	LumB	TCGA	COAD-COAD
TCGA-SS-A7HO-01A	Basal	TCGA	COAD-COAD
TCGA-T9-A92H-01A	Basal	TCGA	COAD-COAD
TCGA-4T-AA8H-01A	LumA	TCGA	COAD-muci
TCGA-A6-A565-01A	LumA	TCGA	COAD-muci
TCGA-A6-A566-01A	Basal	TCGA	COAD-muci
TCGA-AA-3543-01A	LumA	TCGA	COAD-muci
TCGA-AA-3555-01A	LumB	TCGA	COAD-muci
TCGA-AA-3684-01A	LumA	TCGA	COAD-muci
TCGA-AA-3692-01A	LumA	TCGA	COAD-muci
TCGA-AA-3821-01A	Basal	TCGA	COAD-muci
TCGA-AA-3837-01A	LumA	TCGA	COAD-muci
TCGA-AA-3852-01A	LumA	TCGA	COAD-muci
TCGA-AA-3854-01A	LumA	TCGA	COAD-muci
TCGA-AA-3877-01A	LumB	TCGA	COAD-muci
TCGA-AA-3947-01A	LumB	TCGA	COAD-muci
TCGA-AA-3949-01A	LumB	TCGA	COAD-muci
TCGA-AA-3950-01A	LumB	TCGA	COAD-muci
TCGA-AA-3966-01A	LumB	TCGA	COAD-muci
TCGA-AA-3994-01A	LumA	TCGA	COAD-muci
TCGA-AA-A00J-01A	LumB	TCGA	COAD-muci
TCGA-AA-A00N-01A	LumA	TCGA	COAD-muci
TCGA-AA-A01D-01A	LumA	TCGA	COAD-muci
TCGA-AA-A01G-01A	Basal	TCGA	COAD-muci
TCGA-AA-A01R-01A	Basal	TCGA	COAD-muci
TCGA-AA-A024-01A	LumA	TCGA	COAD-muci
TCGA-AA-A03F-01A	LumA	TCGA	COAD-muci
TCGA-AD-5900-01A	Basal	TCGA	COAD-muci
TCGA-AD-6899-01A	LumA	TCGA	COAD-muci
TCGA-AY-6196-01A	LumA	TCGA	COAD-muci
TCGA-CA-5796-01A	LumA	TCGA	COAD-muci
TCGA-CA-6717-01A	Basal	TCGA	COAD-muci
TCGA-CK-4950-01A	LumB	TCGA	COAD-muci
TCGA-CK-4951-01A	Basal	TCGA	COAD-muci
TCGA-CK-4952-01A	Basal	TCGA	COAD-muci
TCGA-CK-6748-01A	LumA	TCGA	COAD-muci
TCGA-CK-6751-01A	LumB	TCGA	COAD-muci
TCGA-CM-5863-01A	LumA	TCGA	COAD-muci
TCGA-CM-6162-01A	Basal	TCGA	COAD-muci
TCGA-D5-5539-01A	Basal	TCGA	COAD-muci
TCGA-D5-6534-01A	LumA	TCGA	COAD-muci
TCGA-D5-6540-01A	Basal	TCGA	COAD-muci
TCGA-D5-6928-01A	Basal	TCGA	COAD-muci
TCGA-D5-6930-01A	Basal	TCGA	COAD-muci
TCGA-D5-7000-01A	LumB	TCGA	COAD-muci
TCGA-DM-A1D6-01A	LumB	TCGA	COAD-muci
TCGA-DM-A1D7-01A	LumB	TCGA	COAD-muci
TCGA-DM-A1HB-01A	Basal	TCGA	COAD-muci
TCGA-DM-A280-01A	Basal	TCGA	COAD-muci
TCGA-DM-A282-01A	Basal	TCGA	COAD-muci
TCGA-DM-A285-01A	Basal	TCGA	COAD-muci
TCGA-DM-A288-01A	Basal	TCGA	COAD-muci
TCGA-DM-A28K-01A	Basal	TCGA	COAD-muci
TCGA-F4-6463-01A	LumA	TCGA	COAD-muci
TCGA-F4-6704-01A	LumA	TCGA	COAD-muci
TCGA-F4-6856-01A	LumB	TCGA	COAD-muci
TCGA-G4-6302-01A	LumA	TCGA	COAD-muci
TCGA-G4-6322-01A	LumB	TCGA	COAD-muci
TCGA-NH-A50U-01A	Basal	TCGA	COAD-muci
TCGA-NH-A6GC-01A	LumA	TCGA	COAD-muci
TCGA-WS-AB45-01A	Basal	TCGA	COAD-muci
TCGA-05-4244-01A	LumB	TCGA	LUAD-LUAD
TCGA-05-4249-01A	LumA	TCGA	LUAD-LUAD
TCGA-05-4250-01A	Basal	TCGA	LUAD-LUAD
TCGA-05-4382-01A	LumB	TCGA	LUAD-LUAD
TCGA-05-4384-01A	LumA	TCGA	LUAD-LUAD
TCGA-05-4389-01A	LumB	TCGA	LUAD-LUAD
TCGA-05-4390-01A	LumB	TCGA	LUAD-LUAD
TCGA-05-4395-01A	LumB	TCGA	LUAD-LUAD
TCGA-05-4396-01A	LumA	TCGA	LUAD-LUAD
TCGA-05-4397-01A	LumB	TCGA	LUAD-LUAD
TCGA-05-4398-01A	LumB	TCGA	LUAD-LUAD
TCGA-05-4402-01A	LumA	TCGA	LUAD-LUAD
TCGA-05-4403-01A	LumA	TCGA	LUAD-LUAD
TCGA-05-4405-01A	LumA	TCGA	LUAD-LUAD
TCGA-05-4410-01A	LumA	TCGA	LUAD-LUAD
TCGA-05-4415-01A	Basal	TCGA	LUAD-LUAD
TCGA-05-4417-01A	LumA	TCGA	LUAD-LUAD
TCGA-05-4418-01A	Basal	TCGA	LUAD-LUAD
TCGA-05-4420-01A	LumB	TCGA	LUAD-LUAD
TCGA-05-4422-01A	LumA	TCGA	LUAD-LUAD
TCGA-05-4424-01A	LumB	TCGA	LUAD-LUAD
TCGA-05-4425-01A	LumA	TCGA	LUAD-LUAD
TCGA-05-4426-01A	LumA	TCGA	LUAD-LUAD
TCGA-05-4427-01A	LumB	TCGA	LUAD-LUAD
TCGA-05-4430-01A	LumA	TCGA	LUAD-LUAD
TCGA-05-4432-01A	LumB	TCGA	LUAD-LUAD
TCGA-05-4433-01A	Basal	TCGA	LUAD-LUAD
TCGA-05-4434-01A	Basal	TCGA	LUAD-LUAD
TCGA-05-5423-01A	LumA	TCGA	LUAD-LUAD
TCGA-05-5425-01A	Basal	TCGA	LUAD-LUAD
TCGA-05-5428-01A	LumB	TCGA	LUAD-LUAD
TCGA-05-5429-01A	Basal	TCGA	LUAD-LUAD
TCGA-05-5715-01A	LumA	TCGA	LUAD-LUAD
TCGA-35-3615-01A	LumA	TCGA	LUAD-LUAD
TCGA-35-4122-01A	LumB	TCGA	LUAD-LUAD
TCGA-35-4123-01A	LumB	TCGA	LUAD-LUAD
TCGA-35-5375-01A	LumB	TCGA	LUAD-LUAD
TCGA-38-4625-01A	Basal	TCGA	LUAD-LUAD
TCGA-38-4626-01A	LumA	TCGA	LUAD-LUAD
TCGA-38-4627-01A	LumA	TCGA	LUAD-LUAD
TCGA-38-4628-01A	LumB	TCGA	LUAD-LUAD
TCGA-38-4631-01A	LumB	TCGA	LUAD-LUAD
TCGA-38-4632-01A	LumB	TCGA	LUAD-LUAD
TCGA-38-6178-01A	LumA	TCGA	LUAD-LUAD
TCGA-38-7271-01A	LumA	TCGA	LUAD-LUAD
TCGA-38-A44F-01A	LumA	TCGA	LUAD-LUAD
TCGA-44-2655-01A	LumA	TCGA	LUAD-LUAD
TCGA-44-2657-01A	Basal	TCGA	LUAD-LUAD
TCGA-44-2659-01A	LumA	TCGA	LUAD-LUAD
TCGA-44-3396-01A	Basal	TCGA	LUAD-LUAD
TCGA-44-3398-01A	LumA	TCGA	LUAD-LUAD
TCGA-44-3919-01A	LumA	TCGA	LUAD-LUAD
TCGA-44-5643-01A	Basal	TCGA	LUAD-LUAD
TCGA-44-5644-01A	Basal	TCGA	LUAD-LUAD
TCGA-44-6145-01A	Basal	TCGA	LUAD-LUAD
TCGA-44-6774-01A	LumA	TCGA	LUAD-LUAD
TCGA-44-6776-01A	LumA	TCGA	LUAD-LUAD
TCGA-44-6777-01A	LumA	TCGA	LUAD-LUAD
TCGA-44-6778-01A	LumB	TCGA	LUAD-LUAD
TCGA-44-6779-01A	Basal	TCGA	LUAD-LUAD
TCGA-44-7659-01A	LumA	TCGA	LUAD-LUAD
TCGA-44-7660-01A	Basal	TCGA	LUAD-LUAD
TCGA-44-7661-01A	Basal	TCGA	LUAD-LUAD
TCGA-44-7662-01A	Basal	TCGA	LUAD-LUAD
TCGA-44-7667-01A	Basal	TCGA	LUAD-LUAD
TCGA-44-7669-01A	LumB	TCGA	LUAD-LUAD
TCGA-44-7670-01A	Basal	TCGA	LUAD-LUAD
TCGA-44-7671-01A	LumA	TCGA	LUAD-LUAD
TCGA-44-7672-01A	LumB	TCGA	LUAD-LUAD
TCGA-44-8117-01A	LumB	TCGA	LUAD-LUAD
TCGA-44-8119-01A	Basal	TCGA	LUAD-LUAD
TCGA-44-8120-01A	LumA	TCGA	LUAD-LUAD
TCGA-44-A479-01A	LumB	TCGA	LUAD-LUAD
TCGA-44-A47A-01A	Basal	TCGA	LUAD-LUAD
TCGA-44-A47B-01A	LumA	TCGA	LUAD-LUAD
TCGA-44-A47G-01A	Basal	TCGA	LUAD-LUAD
TCGA-44-A4SS-01A	Basal	TCGA	LUAD-LUAD
TCGA-44-A4SU-01A	LumA	TCGA	LUAD-LUAD
TCGA-49-4486-01A	LumA	TCGA	LUAD-LUAD
TCGA-49-4487-01A	Basal	TCGA	LUAD-LUAD
TCGA-49-4488-01A	LumB	TCGA	LUAD-LUAD
TCGA-49-4490-01A	LumA	TCGA	LUAD-LUAD
TCGA-49-4494-01A	LumB	TCGA	LUAD-LUAD
TCGA-49-4501-01A	LumA	TCGA	LUAD-LUAD
TCGA-49-4505-01A	LumA	TCGA	LUAD-LUAD
TCGA-49-4506-01A	LumB	TCGA	LUAD-LUAD
TCGA-49-4507-01A	Basal	TCGA	LUAD-LUAD
TCGA-49-4510-01A	LumA	TCGA	LUAD-LUAD
TCGA-49-4512-01A	LumA	TCGA	LUAD-LUAD
TCGA-49-4514-01A	Basal	TCGA	LUAD-LUAD
TCGA-49-6743-01A	LumB	TCGA	LUAD-LUAD
TCGA-49-6744-01A	LumA	TCGA	LUAD-LUAD
TCGA-49-6745-01A	Basal	TCGA	LUAD-LUAD
TCGA-49-6761-01A	LumB	TCGA	LUAD-LUAD
TCGA-49-6767-01A	Basal	TCGA	LUAD-LUAD
TCGA-49-AAQV-01A	LumB	TCGA	LUAD-LUAD
TCGA-49-AAR0-01A	Basal	TCGA	LUAD-LUAD
TCGA-49-AAR2-01A	Basal	TCGA	LUAD-LUAD
TCGA-49-AAR3-01A	Basal	TCGA	LUAD-LUAD
TCGA-49-AAR4-01A	Basal	TCGA	LUAD-LUAD
TCGA-49-AAR9-01A	Basal	TCGA	LUAD-LUAD
TCGA-49-AARE-01A	LumB	TCGA	LUAD-LUAD
TCGA-49-AARN-01A	LumA	TCGA	LUAD-LUAD
TCGA-49-AARO-01A	Basal	TCGA	LUAD-LUAD
TCGA-49-AARQ-01A	Basal	TCGA	LUAD-LUAD
TCGA-49-AARR-01A	LumA	TCGA	LUAD-LUAD
TCGA-4B-A93V-01A	LumB	TCGA	LUAD-LUAD
TCGA-50-5044-01A	Basal	TCGA	LUAD-LUAD
TCGA-50-5045-01A	Basal	TCGA	LUAD-LUAD
TCGA-50-5049-01A	LumB	TCGA	LUAD-LUAD
TCGA-50-5051-01A	LumB	TCGA	LUAD-LUAD
TCGA-50-5055-01A	LumA	TCGA	LUAD-LUAD
TCGA-50-5066-01A	LumB	TCGA	LUAD-LUAD
TCGA-50-5068-01A	LumB	TCGA	LUAD-LUAD
TCGA-50-5072-01A	Basal	TCGA	LUAD-LUAD
TCGA-50-5930-01A	Basal	TCGA	LUAD-LUAD
TCGA-50-5931-01A	Basal	TCGA	LUAD-LUAD
TCGA-50-5932-01A	LumA	TCGA	LUAD-LUAD
TCGA-50-5933-01A	Basal	TCGA	LUAD-LUAD
TCGA-50-5935-01A	LumA	TCGA	LUAD-LUAD
TCGA-50-5939-01A	Basal	TCGA	LUAD-LUAD
TCGA-50-5941-01A	Basal	TCGA	LUAD-LUAD
TCGA-50-5942-01A	LumA	TCGA	LUAD-LUAD
TCGA-50-5944-01A	LumA	TCGA	LUAD-LUAD
TCGA-50-5946-01A	Basal	TCGA	LUAD-LUAD
TCGA-50-6590-01A	Basal	TCGA	LUAD-LUAD
TCGA-50-6591-01A	Basal	TCGA	LUAD-LUAD
TCGA-50-6592-01A	Basal	TCGA	LUAD-LUAD
TCGA-50-6593-01A	Basal	TCGA	LUAD-LUAD
TCGA-50-6594-01A	LumB	TCGA	LUAD-LUAD
TCGA-50-6595-01A	Basal	TCGA	LUAD-LUAD
TCGA-50-6597-01A	LumA	TCGA	LUAD-LUAD
TCGA-50-6673-01A	LumA	TCGA	LUAD-LUAD
TCGA-50-7109-01A	LumB	TCGA	LUAD-LUAD
TCGA-50-8457-01A	LumA	TCGA	LUAD-LUAD
TCGA-50-8460-01A	LumA	TCGA	LUAD-LUAD
TCGA-53-7624-01A	Basal	TCGA	LUAD-LUAD
TCGA-53-7626-01A	LumA	TCGA	LUAD-LUAD
TCGA-53-7813-01A	LumB	TCGA	LUAD-LUAD
TCGA-53-A4EZ-01A	LumB	TCGA	LUAD-LUAD
TCGA-55-1592-01A	LumB	TCGA	LUAD-LUAD
TCGA-55-1594-01A	LumB	TCGA	LUAD-LUAD
TCGA-55-1596-01A	LumB	TCGA	LUAD-LUAD
TCGA-55-5899-01A	LumB	TCGA	LUAD-LUAD
TCGA-55-6642-01A	LumA	TCGA	LUAD-LUAD
TCGA-55-6712-01A	Basal	TCGA	LUAD-LUAD
TCGA-55-6968-01A	Basal	TCGA	LUAD-LUAD
TCGA-55-6970-01A	Basal	TCGA	LUAD-LUAD
TCGA-55-6971-01A	Basal	TCGA	LUAD-LUAD
TCGA-55-6972-01A	LumA	TCGA	LUAD-LUAD
TCGA-55-6975-01A	Basal	TCGA	LUAD-LUAD
TCGA-55-6978-01A	Basal	TCGA	LUAD-LUAD
TCGA-55-6979-01A	Basal	TCGA	LUAD-LUAD
TCGA-55-6980-01A	LumA	TCGA	LUAD-LUAD
TCGA-55-6981-01A	LumB	TCGA	LUAD-LUAD
TCGA-55-6982-01A	LumB	TCGA	LUAD-LUAD
TCGA-55-6984-01A	Basal	TCGA	LUAD-LUAD
TCGA-55-6985-01A	Basal	TCGA	LUAD-LUAD
TCGA-55-6986-01A	LumA	TCGA	LUAD-LUAD
TCGA-55-6987-01A	Basal	TCGA	LUAD-LUAD
TCGA-55-7227-01A	LumA	TCGA	LUAD-LUAD
TCGA-55-7281-01A	LumA	TCGA	LUAD-LUAD
TCGA-55-7283-01A	LumA	TCGA	LUAD-LUAD
TCGA-55-7284-01B	LumA	TCGA	LUAD-LUAD
TCGA-55-7570-01A	Basal	TCGA	LUAD-LUAD
TCGA-55-7573-01A	LumA	TCGA	LUAD-LUAD
TCGA-55-7574-01A	LumA	TCGA	LUAD-LUAD
TCGA-55-7576-01A	LumB	TCGA	LUAD-LUAD
TCGA-55-7724-01A	Basal	TCGA	LUAD-LUAD
TCGA-55-7725-01A	LumA	TCGA	LUAD-LUAD
TCGA-55-7726-01A	Basal	TCGA	LUAD-LUAD
TCGA-55-7727-01A	LumB	TCGA	LUAD-LUAD
TCGA-55-7815-01A	LumB	TCGA	LUAD-LUAD
TCGA-55-7816-01A	LumA	TCGA	LUAD-LUAD
TCGA-55-7903-01A	LumB	TCGA	LUAD-LUAD
TCGA-55-7907-01A	LumB	TCGA	LUAD-LUAD
TCGA-55-7910-01A	LumB	TCGA	LUAD-LUAD
TCGA-55-7911-01A	LumB	TCGA	LUAD-LUAD
TCGA-55-7913-01B	LumB	TCGA	LUAD-LUAD
TCGA-55-7914-01A	LumA	TCGA	LUAD-LUAD
TCGA-55-7994-01A	LumB	TCGA	LUAD-LUAD
TCGA-55-7995-01A	LumB	TCGA	LUAD-LUAD
TCGA-55-8085-01A	Basal	TCGA	LUAD-LUAD
TCGA-55-8087-01A	LumA	TCGA	LUAD-LUAD
TCGA-55-8089-01A	Basal	TCGA	LUAD-LUAD
TCGA-55-8090-01A	LumA	TCGA	LUAD-LUAD
TCGA-55-8091-01A	LumA	TCGA	LUAD-LUAD
TCGA-55-8092-01A	LumA	TCGA	LUAD-LUAD
TCGA-55-8094-01A	LumB	TCGA	LUAD-LUAD
TCGA-55-8096-01A	LumA	TCGA	LUAD-LUAD
TCGA-55-8097-01A	LumA	TCGA	LUAD-LUAD
TCGA-55-8203-01A	LumB	TCGA	LUAD-LUAD
TCGA-55-8204-01A	Basal	TCGA	LUAD-LUAD
TCGA-55-8205-01A	Basal	TCGA	LUAD-LUAD
TCGA-55-8206-01A	LumA	TCGA	LUAD-LUAD
TCGA-55-8207-01A	LumA	TCGA	LUAD-LUAD
TCGA-55-8208-01A	LumB	TCGA	LUAD-LUAD
TCGA-55-8299-01A	Basal	TCGA	LUAD-LUAD
TCGA-55-8301-01A	Basal	TCGA	LUAD-LUAD
[truncated: 1,112 more rows]

## Sheet: Table 2
Supplementary Table 2: NKX2-1 and EHF bulk RNAseq analysis
GSE40584 A549 NKX2-1 induced				GSE40508 mice Nkx2-1 knockout				GSE63397 A549 EHF-overexpress				GSE63397 Calu3 siEHF
ID	pvalues	log2FoldChange		ID	pvalues	log2FoldChange		ID	pvalue	log2FoldChange		ID	pvalue	log2FoldChange
A1BG	0.638799	0.0503633		0610007P14Rik	0.0994165	0.1078		A1BG	0.0782093	-0.330639		A1BG	0.289178	-1.20172
A1CF	0.0658161	-0.24465		0610009B22Rik	0.00178416	0.539687		A1BG-AS1	0.0011832	-0.37828		A1BG-AS1	0.499294	-0.523569
A2M	0.101374	0.154463		0610009L18Rik	0.0301521	-0.180817		A1CF	0.0637314	-1.11707		A1CF	0.209739	-1.47909
A3GALT2	0.101273	0.291397		0610009O20Rik	0.0179112	-0.223197		A2M	0.380676	-0.641394		A2M	0.870848	0.214844
A4GALT	0.00629488	-0.360337		0610010F05Rik	0.036781	0.193597		A2M-AS1	0.212186	0.233212		A2M-AS1	0.809901	-0.100373
A4GNT	0.260769	0.106567		0610010K14Rik	0.0455666	-0.169237		A2ML1	0.992942	0.00581281		A2ML1	0.130677	-1.44066
AAAS	0.0461249	-0.1925		0610011F06Rik	0.000514256	0.31171		A2ML1-AS1	0.920235	-0.356759		A2ML1-AS1	1	0
AACS	0.109137	-0.102247		0610012G03Rik	0.109436	0.0543867		A2ML1-AS2	0.967314	0.145987		A2ML1-AS2	1	0
AADAC	6.65376e-06	-3.27884		0610025J13Rik	0.0114341	-0.230237		A2MP1	0.881653	0.364589		A2MP1	0.860864	0.650364
AADACL2	0.102338	-0.107777		0610030E20Rik	0.676875	0.0538033		A3GALT2	0.753469	0.299794		A3GALT2	0.661836	-0.523884
AADACL3	0.677607	-0.05138		0610031J06Rik	0.230027	0.0638333		A4GALT	0.000901544	0.398759		A4GALT	0.0150861	0.427247
AADACL4	0.111511	0.230903		0610037L13Rik	0.0490148	-0.183677		A4GNT	0.000908628	-0.690357		A4GNT	0.293542	-1.20407
AADACL4	0.111511	0.230903		0610038B21Rik	0.347142	-0.0785267		AAAS	0.11124	0.134562		AAAS	0.501254	0.0873571
AADACL4	0.111511	0.230903		0610039K10Rik	0.16015	-0.12567		AACS	0.0013919	0.234964		AACS	0.112015	-0.180568
AADACL4	0.111511	0.230903		0610040B10Rik	0.364806	0.165837		AACSP1	0.0068257	-2.88161		AACSP1	0.718734	0.650367
AADACL4	0.111511	0.230903		0610040J01Rik	0.00450653	0.82009		AADAC	3.37976e-21	-0.889655		AADAC	0.707124	-0.465875
AADAT	0.000989069	-0.910483		1110001J03Rik	0.546115	0.04103		AADACL2	0.650652	0.45313		AADACL2	1	0
AAGAB	0.00129023	-0.598917		1110002L01Rik	0.677277	-0.03526		AADACL2-AS1	0.913729	0.0304462		AADACL2-AS1	1	0
AAK1	0.00141472	0.577158		1110004E09Rik	0.012472	0.438593		AADACL3	0.972205	0.124133		AADACL3	1	0
AAMDC	0.204474	-0.15853		1110004F10Rik	0.257362	0.15406		AADACL4	NA	NA		AADACL4	NA	NA
AAMP	0.029431	0.21608		1110006O24Rik	0.0630169	0.11737		AADACP1	0.0296303	-0.365719		AADACP1	0.957294	0.0562781
AANAT	0.166898	0.05487		1110007C09Rik	0.0119319	-0.132743		AADAT	0.630977	-0.0423897		AADAT	0.00381577	0.406513
AAR2	0.00415694	-0.272673		1110008E08Rik	0.0138232	-0.177883		AAGAB	0.589742	0.0345383		AAGAB	0.456625	0.0736449
AARD	0.392772	0.0793633		1110008F13Rik	4.76836e-05	0.2342		AAK1	0.0667369	-0.260269		AAK1	0.342234	-0.206035
AARS2	0.093786	-0.0673567		1110008L16Rik	0.00731107	0.455857		AAMDC	0.0367266	-0.267686		AAMDC	0.042878	0.372333
AASDH	0.14328	0.283073		1110008P14Rik	0.00318835	0.2687		AAMP	0.158115	-0.0957995		AAMP	0.188174	-0.134158
AASDHPPT	0.0711343	-0.16598		1110012L19Rik	0.114848	0.151488		AANAT	0.87258	-0.0496097		AANAT	0.11159	0.859608
AASS	0.0036853	0.718547		1110017D15Rik	0.0123187	0.46252		AAR2	0.00415872	0.192017		AAR2	0.666565	-0.0434241
AATF	0.000873358	0.309133		1110020C17Rik	0.019429	0.341383		AARD	0.439907	-0.660891		AARD	0.00124313	1.20017
AATK	0.143996	0.173093		1110032A03Rik	0.00473961	0.6617		AARS1	0.942868	0.00724771		AARS1	0.2811	-0.165219
ABAT	0.131871	0.15688		1110032F04Rik	0.0998381	-0.10475		AARS1P1	NA	NA		AARS1P1	NA	NA
ABCA1	0.000687246	-0.691657		1110034G24Rik	0.0308437	-0.25829		AARS2	0.000368721	0.264232		AARS2	0.869001	-0.0174974
ABCA12	0.000234303	-1.70323		1110035H17Rik	0.74026	0.02924		AARSD1	0.732839	-0.033211		AARSD1	0.505937	0.0987694
ABCA13	0.0618696	0.24672		1110037F02Rik	0.206679	-0.0693056		AARSD1P1	0.259623	-0.427824		AARSD1P1	0.75875	-0.357771
ABCA2	0.00532964	0.372827		1110038B12Rik	0.197187	0.205423		AASDH	0.878344	0.0119568		AASDH	0.617604	0.0669069
ABCA3	0.00477478	1.10049		1110038F14Rik	0.0182454	-0.188113		AASDHPPT	0.969755	0.00251393		AASDHPPT	0.236894	-0.123389
ABCA4	0.0450704	0.218087		1110051M20Rik	0.0106058	0.32755		AASS	0.854808	-0.0423682		AASS	0.531489	-0.173886
ABCA5	0.0172519	-0.369633		1110057K04Rik	0.199487	0.07517		AATBC	0.844453	0.0458716		AATBC	0.406988	0.410121
ABCA6	0.417134	0.0348067		1110057P08Rik	0.605017	-0.0670433		AATF	0.0165738	0.125691		AATF	0.77243	0.0227168
ABCA7	0.0671565	0.0423733		1110058L19Rik	0.572501	-0.0376867		AATK	0.000575244	-0.587988		AATK	0.262575	-0.272173
ABCA8	0.000383984	3.47011		1110059E24Rik	0.270454	0.15743		ABALON	0.78536	0.110679		ABALON	0.717906	-0.249407
ABCA9	0.0776922	0.0942567		1110059G10Rik	0.165167	0.0787533		ABAT	0.13546	0.324424		ABAT	0.855714	0.057078
ABCB1	0.00119775	-1.05531		1110065P20Rik	0.0459034	-0.161477		ABCA1	1.56128e-05	-0.998793		ABCA1	0.287364	-0.415275
ABCB1	0.00119775	-1.05531		1190002N15Rik	0.00316415	-0.58925		ABCA10	0.768968	0.0784373		ABCA10	0.297689	0.592903
ABCB10	0.00687933	0.215837		1190005I06Rik	0.355231	-0.0708267		ABCA11P	0.733666	-0.0719156		ABCA11P	0.635152	-0.141844
ABCB11	0.0278233	0.48414		1190007I07Rik	0.0104173	-0.144657		ABCA12	0.649196	0.109039		ABCA12	0.916611	0.0386046
ABCB4	0.73048	0.02052		1200014J11Rik	0.0181839	0.116007		ABCA13	0.995243	-0.00504465		ABCA13	0.948903	-0.0785041
ABCB5	0.527446	0.05955		1300002K09Rik	0.262698	-0.13306		ABCA15P	0.978827	0.00519089		ABCA15P	0.833283	0.0802701
ABCB6	0.00244159	-0.562777		1300017J02Rik	0.0343956	-0.1626		ABCA17P	0.193364	-0.332919		ABCA17P	0.221448	0.436207
ABCB7	0.0401146	0.429617		1500002F19Rik	0.555577	-0.03164		ABCA2	0.0292938	0.384515		ABCA2	0.624864	0.13056
ABCB8	0.601318	-0.020795		1500009C09Rik	0.119884	-0.0951		ABCA3	0.872627	-0.0161733		ABCA3	0.936539	0.0123423
ABCB9	0.367877	0.0487467		1500011B03Rik	3.76229e-05	0.160613		ABCA3P1	0.962424	-0.0333441		ABCA3P1	0.961834	0.0732902
ABCC1	0.000273743	-0.613133		1500011K16Rik	0.732955	0.0189567		ABCA4	0.00140528	1.07626		ABCA4	0.474755	-0.45306
ABCC10	0.0339427	0.16454		1500012F01Rik	0.087775	0.24633		ABCA5	0.000304703	-0.420174		ABCA5	0.966847	-0.00803187
ABCC12	0.879593	0.01282		1500015L24Rik	0.152556	-0.115573		ABCA6	0.0862512	-0.857613		ABCA6	0.438239	1.01072
ABCC2	0.00358472	-0.353167		1500015O10Rik	0.0230167	0.163053		ABCA7	0.00169841	0.573276		ABCA7	0.776762	-0.079533
ABCC3	0.000726066	-1.10467		1500035N22Rik	0.0467373	-0.225597		ABCA8	0.00218258	3.10032		ABCA8	1	0
ABCC4	0.000370784	-0.8939		1520401A03Rik	0.138702	-0.159543		ABCA9	0.729114	-0.218479		ABCA9	0.426407	1.22744
ABCC5	0.0664157	-0.17384		1600002H07Rik	0.547845	0.0322767		ABCA9-AS1	0.918052	-0.366506		ABCA9-AS1	1	0
ABCC6	0.0174849	0.349648		1600002K03Rik	0.193498	-0.114377		ABCB1	0.0797493	1.55825		ABCB1	0.99485	-0.00847916
ABCC8	0.167464	0.0851733		1600012H06Rik	0.0271669	0.25383		ABCB10	3.13987e-06	0.354679		ABCB10	0.164683	0.174034
ABCC9	0.0022609	0.57283		1600012P17Rik	0.125232	-0.10439		ABCB10P1	0.694939	-0.570369		ABCB10P1	1	0
ABCD1	0.0287398	-0.233123		1600014C10Rik	0.126947	-0.0935267		ABCB10P3	NA	NA		ABCB10P3	NA	NA
ABCD2	0.388755	0.0968733		1600014C23Rik	0.123494	-0.14847		ABCB10P4	0.972205	0.124133		ABCB10P4	1	0
ABCD3	0.000111418	-0.899207		1600014K23Rik	0.144195	-0.0813367		ABCB11	0.559474	-0.358964		ABCB11	0.575784	0.319642
ABCD4	0.000256239	0.48514		1600015I10Rik	0.215734	-0.15921		ABCB4	0.00636704	0.670653		ABCB4	0.2398	0.683226
ABCE1	0.242695	0.14169		1600029O15Rik	0.381196	-0.10723		ABCB5	0.891864	-0.0928804		ABCB5	0.537774	0.692068
ABCF1	0.0123736	-0.275513		1700001C02Rik	0.00146074	0.779903		ABCB6	0.131789	-0.100137		ABCB6	0.0257385	-0.305584
ABCF2	0.487017	0.0320033		1700001C19Rik	0.00437179	-0.186393		ABCB7	0.276304	-0.0490532		ABCB7	0.00342431	-0.219562
ABCF3	0.374119	-0.0657867		1700001G17Rik	0.624587	-0.0281233		ABCB8	0.489692	-0.0687647		ABCB8	0.445401	-0.115776
ABCG1	0.00497735	-0.652333		1700001J03Rik	0.0561728	-0.323523		ABCB9	0.00136052	0.363514		ABCB9	0.500245	-0.108749
ABCG2	0.0362814	0.324993		1700001J11Rik	0.948543	0.0112067		ABCC1	0.502875	-0.0708974		ABCC1	0.905802	-0.0191706
ABCG4	0.476057	-0.0488767		1700001K19Rik	0.289455	-0.11942		ABCC10	0.0778797	0.165724		ABCC10	0.539131	-0.0867776
ABCG5	0.0928601	0.0612133		1700001K23Rik	0.0665708	-0.138313		ABCC11	0.0864617	0.34441		ABCC11	0.743668	0.126166
ABCG8	0.262164	0.133017		1700001L05Rik	0.183429	-0.129183		ABCC12	0.155021	0.802173		ABCC12	0.724204	-0.503787
ABHD1	0.345295	0.0877133		1700001L19Rik	0.0288273	0.363627		ABCC13	0.960374	0.124137		ABCC13	0.654411	1.68762
ABHD10	0.0205087	0.09444		1700001O22Rik	0.254789	0.03778		ABCC2	0.525007	-0.0669006		ABCC2	0.941196	0.0156051
ABHD11	0.00179233	0.65777		1700001P01Rik	0.221715	0.0754333		ABCC3	0.833473	0.027479		ABCC3	0.768112	-0.0591993
ABHD12	5.19199e-06	-0.590177		1700003E16Rik	0.00423879	0.385557		ABCC4	0.0445036	-0.179584		ABCC4	0.501083	-0.0969873
ABHD12B	0.28164	0.0920133		1700003E24Rik	0.112667	-0.142805		ABCC5	0.330118	-0.0700641		ABCC5	0.135048	-0.159726
ABHD13	0.00303851	-0.18904		1700003F12Rik	0.0678497	-0.340903		ABCC5-AS1	0.455336	1.05099		ABCC5-AS1	0.816887	-0.503787
ABHD14A	0.453085	0.0740867		1700003H04Rik	0.43485	-0.0926267		ABCC6	0.000183609	-0.644796		ABCC6	0.222155	0.346489
ABHD14B	0.518117	0.04731		1700003M02Rik	0.00186318	1.29287		ABCC6P1	0.228217	-0.458369		ABCC6P1	0.76281	-0.196277
ABHD15	0.00132683	-0.456387		1700003O11Rik	0.35626	-0.125827		ABCC6P2	0.747408	0.114554		ABCC6P2	0.709266	0.183002
ABHD16A	0.718183	0.0140267		1700006A11Rik	0.882603	-0.0178167		ABCC8	7.59902e-10	-1.08211		ABCC8	0.0153116	-2.27463
ABHD16B	0.305553	0.0651133		1700006E09Rik	0.13316	-0.193813		ABCC9	0.0652225	0.880983		ABCC9	0.7292	-0.503787
ABHD17A	0.526457	-0.03248		1700006J14Rik	0.670257	-0.0487133		ABCD1	0.346446	0.0901729		ABCD1	0.0242127	-0.308762
ABHD17B	0.197923	-0.0871633		1700007B14Rik	0.218534	-0.104627		ABCD1P2	0.920235	-0.356759		ABCD1P2	1	0
ABHD17C	0.00121393	1.23846		1700007G11Rik	0.0202013	1.11363		ABCD1P3	1	0		ABCD1P3	0.904102	0.650359
ABHD2	0.000182787	-0.743633		1700007K09Rik	0.349992	-0.0923333		ABCD1P4	NA	NA		ABCD1P4	NA	NA
ABHD3	0.00498384	-0.95898		1700007K13Rik	0.0022237	1.088		ABCD1P5	0.967314	0.145987		ABCD1P5	1	0
ABHD4	0.00938897	-0.323357		1700008F21Rik	0.686938	-0.0414767		ABCD2	0.642054	-0.583278		ABCD2	0.971162	0.0732902
ABHD5	0.843661	-0.00823667		1700008I05Rik	0.045528	-0.120417		ABCD3	0.798027	0.0205585		ABCD3	0.907379	-0.014246
ABHD6	0.0337652	-0.370583		1700008J07Rik	0.500278	-0.0614933		ABCD4	0.693077	-0.0283556		ABCD4	0.811204	-0.0266525
ABHD8	0.753978	0.0308267		1700008O03Rik	0.87926	-0.0137633		ABCE1	0.355087	0.0591033		ABCE1	0.918932	0.00997171
ABI1	0.00143969	0.42233		1700008P02Rik	0.72089	-0.0327933		ABCF1	0.000448358	0.126345		ABCF1	3.70304e-06	0.251583
ABI2	0.00876887	0.339867		1700009J07Rik	0.0152791	-0.14432		ABCF2	0.0256254	0.161163		ABCF2	0.762585	-0.0325958
ABI3	0.182169	0.166043		1700009N14Rik	0.0870417	-0.213263		ABCF2-H2BK1	0.0219333	-1.91676		ABCF2-H2BK1	0.616843	-0.450221
ABI3BP	0.179191	-0.0917567		1700009P17Rik	0.00390845	0.79634		ABCF2P1	0.398915	-1.04786		ABCF2P1	0.601579	-1.08086
ABL1	0.0196325	0.262523		1700010B08Rik	0.554107	-0.0632267		ABCF2P2	NA	NA		ABCF2P2	NA	NA
ABL2	3.3867e-05	0.643467		1700010D01Rik	0.083413	-0.1677		ABCF3	0.179487	0.116003		ABCF3	0.100922	-0.21133
ABLIM1	0.0379127	-0.186827		1700010H22Rik	0.0616637	-0.0962		ABCG1	0.144174	-0.30954		ABCG1	0.34997	-0.379506
ABLIM2	0.683809	-0.0223533		1700010I14Rik	0.0764516	0.361433		ABCG2	0.000701139	0.604571		ABCG2	0.13319	0.521311
ABLIM3	1.93571e-05	2.01644		1700010L04Rik	0.110851	-0.168477		ABCG4	0.250153	-0.39926		ABCG4	0.188656	-1.22313
ABO	0.113235	0.178393		1700010L13Rik	0.0855576	-0.12654		ABCG5	0.553631	0.277494		ABCG5	0.980925	-0.0073191
ABR	0.879602	-0.0135		1700011A15Rik	0.0396575	-0.231837		ABCG8	0.929334	0.0360157		ABCG8	0.890734	-0.0536185
ABRA	0.0734343	0.125573		1700011E24Rik	0.563342	-0.0401733		ABHD1	0.387101	-0.173744		ABHD1	0.281611	0.324269
ABRACL	0.778691	-0.0128133		1700011H14Rik	0.836326	-0.01163		ABHD10	8.76927e-06	0.319487		ABHD10	0.662426	-0.0481622
ABT1	0.166638	0.113523		1700011I03Rik	0.29335	-0.09358		ABHD11	0.407034	0.100962		ABHD11	0.529928	0.110795
ABTB1	0.196047	-0.0986167		1700011L22Rik	0.0393896	-0.260823		ABHD12	0.349535	-0.0937654		ABHD12	0.500812	0.103577
ABTB2	0.000149474	0.476407		1700012A03Rik	0.358714	-0.147427		ABHD12B	0.624266	-0.143199		ABHD12B	0.151821	-0.869095
ACAA1	0.317823	0.102445		1700012B07Rik	0.226612	-0.215657		ABHD13	0.0877245	0.120344		ABHD13	0.320523	-0.123795
ACAA1	0.317823	0.102445		1700012B09Rik	0.305766	-0.13773		ABHD14A	0.609397	0.0834271		ABHD14A	0.508796	0.155096
ACAA2	0.695655	0.0364967		1700012B15Rik	0.636819	-0.0505233		ABHD14A-ACY1	0.464589	0.305743		ABHD14A-ACY1	0.653772	0.24175
ACACA	0.454241	0.0334233		1700012P22Rik	0.495858	0.0525533		ABHD14B	0.0137654	-0.249337		ABHD14B	0.191157	0.199972
ACACB	0.00489528	-0.815747		1700013D24Rik	0.101579	-0.140573		ABHD15	0.0556461	0.167939		ABHD15	0.24194	0.164116
ACAD10	0.882235	0.0183		1700013F07Rik	0.00201303	0.875247		ABHD15-AS1	0.80594	-0.390091		ABHD15-AS1	0.834589	-0.503786
ACAD10	0.882235	0.0183		1700013G24Rik	0.0110717	-0.284637		ABHD16A	0.117267	0.171786		ABHD16A	0.0282706	-0.350433
ACAD8	0.0331453	0.17528		1700013H16Rik	0.678637	-0.0249167		ABHD16B	NA	NA		ABHD16B	NA	NA
ACAD9	0.00971305	-0.187173		1700015E13Rik	0.186574	-0.11924		ABHD17A	0.120379	0.138427		ABHD17A	0.899894	0.0163652
ACADL	0.570331	-0.0555533		1700016A09Rik	0.0140061	-0.09199		ABHD17AP1	0.240338	0.725975		ABHD17AP1	0.87417	-0.166869
ACADM	0.00479917	0.27106		1700016C15Rik	0.0920521	0.368657		ABHD17AP3	0.791868	0.217212		ABHD17AP3	0.491826	-0.770975
ACADS	0.833113	-0.0289067		1700016D06Rik	0.161925	-0.0697533		ABHD17AP4	0.965676	0.11392		ABHD17AP4	1	0
ACADSB	0.0625041	0.29367		1700016D08Rik	0.15681	-0.110947		ABHD17AP5	0.884422	-0.440291		ABHD17AP5	1	0
ACADVL	0.0491797	0.1191		1700016H13Rik	0.168903	-0.145813		ABHD17AP6	0.873433	-0.133276		ABHD17AP6	0.746785	-0.470017
ACAN	0.325739	0.14011		1700016K19Rik	0.000372754	0.827107		ABHD17AP7	NA	NA		ABHD17AP7	NA	NA
ACAP2	0.00457658	0.363127		1700017B05Rik	0.023001	0.273357		ABHD17AP8	NA	NA		ABHD17AP8	NA	NA
ACAP3	0.15737	0.101597		1700017D01Rik	0.818322	0.00905		ABHD17AP9	NA	NA		ABHD17AP9	NA	NA
ACAT1	0.00225542	0.86812		1700017G19Rik	0.261079	-0.122397		ABHD17B	0.488038	-0.0682039		ABHD17B	0.550866	-0.0931238
ACAT2	0.00128952	-0.75474		1700017N19Rik	0.880085	0.00738		ABHD17C	0.564561	-0.0644537		ABHD17C	0.614817	-0.0849056
ACAT2	0.00128952	-0.75474		1700018A04Rik	0.319067	0.16157		ABHD18	0.701068	0.0379121		ABHD18	0.600486	0.0884654
ACBD3	0.0363177	0.0824		1700018A14Rik	0.0166764	-0.26062		ABHD2	0.921297	0.00816403		ABHD2	0.0383701	-0.259481
ACBD4	0.242377	-0.0416833		1700018B08Rik	0.0279649	-0.159453		ABHD3	0.000847999	-0.407408		ABHD3	0.94879	-0.0120234
ACBD5	0.00540113	-0.511813		1700018B24Rik	0.913286	0.0114567		ABHD4	0.93649	0.00676312		ABHD4	0.0595055	-0.258239
ACBD6	0.21356	-0.109187		1700018C11Rik	0.0869731	-0.203977		ABHD5	0.0509693	-0.175209		ABHD5	0.156995	-0.193954
ACBD7	0.0409851	0.284497		1700018F24Rik	0.720636	0.0317167		ABHD6	2.40834e-05	-0.329711		ABHD6	0.0623274	-0.24405
ACCS	0.842697	-0.0124933		1700018M17Rik	0.00173773	-0.260693		ABHD8	0.738371	0.0369685		ABHD8	0.605373	-0.0859265
ACCSL	0.452023	0.113203		1700019A02Rik	0.617636	-0.0132933		ABI1	0.472856	0.0327912		ABI1	0.000928835	-0.23353
ACD	0.0493502	-0.131767		1700019B03Rik	0.0376976	-0.16702		ABI1P1	0.519362	1.14229		ABI1P1	1	0
ACE	0.938377	0.00421667		1700019D03Rik	0.165771	-0.218873		ABI2	0.0210532	-0.122567		ABI2	0.101071	0.136217
ACE2	0.740088	-0.0283533		1700019G06Rik	0.807006	-0.0330867		ABI3	0.715965	-0.385706		ABI3	0.3818	1.42881
ACER1	0.746671	0.0453933		1700019G17Rik	0.0899228	0.167393		ABI3BP	7.54143e-11	2.49189		ABI3BP	0.600186	-0.273071
ACER2	0.356161	-0.05958		1700019L03Rik	0.0220101	0.571353		ABITRAM	0.757669	-0.0284983		ABITRAM	0.558486	0.0877926
ACER3	0.0305146	-0.248977		1700019M22Rik	0.0365213	-0.11709		ABITRAMP1	0.973956	-0.116313		ABITRAMP1	1	0
ACHE	0.00172172	0.32245		1700019N19Rik	0.222231	-0.164723		ABL1	0.0389958	0.23348		ABL1	0.238178	-0.205805
ACIN1	0.368306	0.0570933		1700019O17Rik	0.0066931	-0.25778		ABL2	0.300122	0.0728189		ABL2	0.241116	0.126532
ACKR1	0.215477	-0.0978567		1700020A23Rik	0.0953136	-0.17251		ABLIM1	0.587025	0.0525246		ABLIM1	0.0293737	0.320737
ACKR2	0.988099	-0.00112333		1700020D05Rik	0.277637	-0.117553		ABLIM2	0.00111942	-0.748837		ABLIM2	0.0873336	0.624586
ACKR3	0.31232	-0.13701		1700020L24Rik	0.0674345	-0.248127		ABLIM3	0.0406508	-1.00886		ABLIM3	0.985673	-0.0134062
ACKR4	0.650197	0.034595		1700020N01Rik	0.216934	-0.26452		ABO	0.598942	0.319301		ABO	0.248255	0.325032
ACLY	0.00607421	-0.3176		1700021A07Rik	0.191519	-0.09227		ABR	0.371612	0.103412		ABR	0.643803	-0.0814923
ACMSD	0.0135082	0.159997		1700021F05Rik	0.125617	-0.153927		ABR-AS1	0.973956	-0.116313		ABR-AS1	1	0
ACO1	0.000649164	0.663267		1700021F07Rik	0.229933	-0.108507		ABRA	0.729108	0.386453		ABRA	0.606499	0.660517
ACO2	0.237086	-0.0926667		1700021K19Rik	0.177793	-0.04775		ABRACL	5.93188e-06	-0.436301		ABRACL	0.750379	0.0462312
ACOT1	0.13154	0.165107		1700021P04Rik	0.0446335	-0.13984		ABRAXAS1	0.0750202	-0.209908		ABRAXAS1	0.763932	0.0635069
ACOT1	0.13154	0.165107		1700022A21Rik	0.00328426	-0.237607		ABRAXAS1P1	1	0		ABRAXAS1P1	0.925643	-0.50378
ACOT1	0.13154	0.165107		1700022I11Rik	0.0892679	-0.1984		ABRAXAS1P2	0.331476	-0.585354		ABRAXAS1P2	0.230857	1.55395
ACOT1	0.13154	0.165107		1700023E05Rik	0.0741618	0.139337		ABRAXAS2	0.899784	-0.0073819		ABRAXAS2	0.823428	-0.0215749
ACOT1	0.13154	0.165107		1700023F06Rik	0.200614	-0.0766933		ABT1	0.000872004	0.17219		ABT1	0.136617	-0.103991
ACOT11	0.0145265	-0.213153		1700023L04Rik	0.4279	-0.04965		ABT1P1	0.968327	0.124131		ABT1P1	0.819497	-1.08085
ACOT12	0.235549	0.0259167		1700024G13Rik	0.0126778	0.621513		ABTB1	0.054218	-0.224041		ABTB1	0.979669	0.00443955
ACOT13	0.0628549	0.1514		1700024N20Rik	0.0284773	-0.292383		ABTB2	0.00527994	0.200991		ABTB2	1.82822e-06	-0.519721
ACOT2	0.0368176	0.210807		1700024P04Rik	0.853884	-0.0106367		ABTB3	5.70382e-14	-1.31239		ABTB3	0.805289	0.151549
ACOT2	0.0368176	0.210807		1700024P16Rik	0.241668	0.06238		ACAA1	0.0960331	0.140118		ACAA1	0.262408	-0.140965
ACOT2	0.0368176	0.210807		1700025F22Rik	0.865073	-0.00765		ACAA2	0.10399	-0.104574		ACAA2	0.659798	-0.041695
ACOT2	0.0368176	0.210807		1700025G04Rik	0.199809	-0.254022		ACAA2P1	0.0135997	-0.774204		ACAA2P1	0.774626	-0.127869
ACOT2	0.0368176	0.210807		1700025H01Rik	0.0443401	-0.339133		ACACA	7.47025e-05	0.345748		ACACA	0.653398	-0.0594323
ACOT4	0.0900044	-0.0872333		1700025O08Rik	0.286012	-0.0848933		ACACB	0.267715	0.120078		ACACB	0.154876	0.266061
ACOT6	0.100572	0.203533		1700026D08Rik	0.0058491	0.331233		ACAD10	0.0927546	0.113796		ACAD10	0.488524	0.0742491
ACOT7	0.0268045	0.213753		1700026L06Rik	0.0421582	0.567253		ACAD11	0.310809	-0.155143		ACAD11	0.0262364	-0.893073
ACOT8	0.0184268	0.16942		1700027A07Rik	0.0131635	-0.346953		ACAD8	0.9688	-0.00346473		ACAD8	0.309338	-0.135778
ACOT9	0.00105127	0.356567		1700028I16Rik	0.00283136	-0.27215		ACAD9	0.601713	0.0722793		ACAD9	0.990554	-0.00245408
ACOT9	0.00105127	0.356567		1700028J19Rik	0.0447862	-0.285343		ACAD9-DT	0.9281	0.020557		ACAD9-DT	0.966258	-0.0258807
ACOX1	0.782274	0.0157167		1700028K03Rik	0.760654	-0.0151933		ACADL	0.000788113	-1.56876		ACADL	0.361284	0.500222
ACOX2	5.49804e-05	1.49846		1700028P14Rik	0.00107825	1.08133		ACADM	0.340847	0.0770436		ACADM	0.651639	0.0576004
ACOX3	0.0387324	-0.17303		1700029F12Rik	0.717332	-0.04219		ACADS	0.371592	0.1182		ACADS	0.0917403	0.335329
ACOXL	0.595297	-0.0401733		1700029H14Rik	0.0332331	-0.20714		ACADSB	0.135032	0.143299		ACADSB	0.737314	-0.0553629
ACP1	0.00131955	0.3768		1700029I15Rik	0.00527794	-0.273293		ACADVL	0.79466	0.0192856		ACADVL	0.909633	0.0127585
ACP2	0.00338324	-0.54111		1700029J07Rik	0.00096826	0.743513		ACAN	0.680538	-0.230529		ACAN	0.640196	0.650368
ACP5	0.722912	-0.0278		1700029M20Rik	0.00516256	-0.326453		ACAP1	0.35627	0.104827		ACAP1	0.482028	0.154979
ACP6	0.0557806	0.30818		1700029P11Rik	0.0591249	-0.211443		ACAP2	0.576112	-0.0586324		ACAP2	0.0228158	-0.363542
ACR	0.325618	0.079115		1700030C10Rik	0.0103818	-0.299757		ACAP2-IT1	0.19037	-0.370141		ACAP2-IT1	0.760712	-0.2078
ACRBP	0.058455	0.260817		1700030C12Rik	0.431024	-0.05492		ACAP3	0.000395297	0.402032		ACAP3	0.91628	-0.0178217
ACRV1	0.633243	0.0382933		1700030F18Rik	0.121565	-0.04333		ACAT1	0.010594	-0.15253		ACAT1	0.619455	0.0449325
ACSBG1	0.410825	0.08425		1700030J22Rik	0.086366	0.207967		ACAT2	0.0839335	0.221649		ACAT2	0.813325	0.0454184
ACSBG2	0.311823	0.107753		1700030K09Rik	0.97303	-0.00115667		ACBD3	0.438778	0.0647458		ACBD3	0.207686	-0.163341
ACSF2	0.0501274	-0.348587		1700031C06Rik	0.627273	-0.02456		ACBD3-AS1	0.385446	0.230077		ACBD3-AS1	0.861518	-0.131504
ACSF3	0.169561	-0.101413		1700031F05Rik	0.789462	0.0660767		ACBD4	0.897842	-0.0102069		ACBD4	0.00997064	0.31929
ACSL1	0.0314271	-0.385263		1700031F10Rik	0.0882381	-0.281123		ACBD5	0.924092	0.00567236		ACBD5	0.0971011	-0.160459
ACSL3	0.478525	0.0208		1700031M16Rik	0.186864	-0.149393		ACBD6	0.00209382	-0.218567		ACBD6	0.549691	0.0646305
ACSL4	0.00339743	0.859413		1700034E13Rik	0.454607	0.04166		ACBD7	0.659987	-0.137587		ACBD7	0.875895	0.0630483
ACSL5	0.000252119	3.83416		1700034F02Rik	0.0404377	0.13412		ACCS	7.70306e-05	-0.229018		ACCS	0.0468738	0.206496
ACSL6	0.325613	0.0580433		1700034H15Rik	0.0462368	-0.341687		ACCSL	0.704864	-1.20864		ACCSL	1	0
ACSM1	0.540836	-0.0735333		1700034I23Rik	0.12006	-0.14616		ACD	0.00697641	0.309627		ACD	0.0711714	0.301546
ACSM2A	0.76354	0.0210567		1700034J04Rik	0.19899	-0.0444		ACE	2.59953e-05	1.59011		ACE	0.292714	0.508436
ACSM2B	0.295279	0.116813		1700034J05Rik	0.386185	-0.0665167		ACE2	0.559348	0.413839		ACE2	0.923554	0.027724
ACSM3	0.0131961	-0.586723		1700034O15Rik	0.298952	-0.22714		ACE2-DT	1	0		ACE2-DT	0.506182	0.747041
ACSM5	0.506481	-0.0940233		1700036A12Rik	0.0678888	-0.27266		ACE3P	NA	NA		ACE3P	NA	NA
ACSS1	0.0521088	-0.09469		1700037C18Rik	0.0360184	-0.183203		ACER1	0.82081	0.351605		ACER1	0.975197	0.0732901
ACSS2	0.522918	-0.05868		1700037H04Rik	0.773385	0.01386		ACER2	0.0810649	-0.240515		ACER2	0.008112	-0.711606
ACSS3	0.608294	0.0474967		1700038P13Rik	0.396847	-0.11367		ACER2P1	NA	NA		ACER2P1	NA	NA
ACTA1	0.490193	0.05058		1700039E15Rik	0.373875	-0.045755		ACER3	0.097287	0.106916		ACER3	0.167166	0.147627
ACTA2	0.000785774	0.65264		1700040F17Rik	0.708953	0.04668		ACHE	0.362393	0.244781		ACHE	0.587371	0.134065
ACTB	0.00481963	-0.124267		1700040L02Rik	0.0130326	0.59113		ACIN1	0.1315	0.0492573		ACIN1	0.727423	-0.0176452
ACTBL2	0.0134306	-0.216237		1700041B01Rik	0.0358487	-0.146583		ACKR1	0.832408	-0.385377		ACKR1	1	0
ACTC1	0.127251	0.131903		1700041G16Rik	0.0298118	-0.338267		ACKR2	0.866783	-0.076368		ACKR2	0.182118	-0.784502
ACTG1	0.949864	0.000766667		1700042B14Rik	0.718734	-0.0294767		ACKR3	4.44777e-10	-3.49481		ACKR3	0.989979	-0.0103457
ACTG2	0.443412	0.04814		1700045I11Rik	0.0113551	-0.31714		ACKR4	0.888814	-0.0487895		ACKR4	0.909898	0.0377305
ACTL10	0.134749	0.118143		1700047G07Rik	0.403607	-0.217557		ACKR4P1	0.85576	0.626877		ACKR4P1	0.923193	-0.503781
ACTL6A	0.146665	-0.06878		1700048O20Rik	0.508667	0.13662		ACLY	0.0339664	0.168292		ACLY	0.0400393	-0.247424
ACTL6B	0.57593	0.0592233		1700049E17Rik2	0.708862	-0.0205267		ACMSD	0.431678	0.2615		ACMSD	0.113311	-1.1093
ACTL7A	0.771902	0.0255167		1700049G17Rik	0.041752	0.281333		ACNATP	0.671036	0.59408		ACNATP	0.399732	1.7691
ACTL7B	0.256485	0.211167		1700049J03Rik	0.0112654	-0.161503		ACO1	0.75057	-0.0272806		ACO1	0.11973	-0.203201
ACTL9	0.788315	-0.03459		1700049L16Rik	0.840624	-0.00914667		ACO2	0.501827	-0.0518114		ACO2	0.0334071	-0.248732
ACTN1	0.000829851	-0.811833		1700052K11Rik	0.594243	-0.0419367		ACOD1	1	0		ACOD1	0.925643	-0.50378
ACTN2	0.0733968	0.163863		1700052N19Rik	0.0388557	0.169593		ACOT1	0.867268	-0.0174875		ACOT1	0.504035	0.110125
ACTN3	0.0909867	0.147293		1700054O19Rik	0.679977	-0.0534267		ACOT11	0.00602925	0.565579		ACOT11	0.617695	-0.149074
ACTN4	0.0005886	-0.258733		1700055D18Rik	0.747415	0.0134133		ACOT12	0.821589	0.175644		ACOT12	0.281808	0.694015
ACTR10	0.0136259	0.157967		1700055N04Rik	0.219603	0.136093		ACOT13	0.000150158	-0.311393		ACOT13	0.66438	-0.0540451
ACTR1A	0.583096	-0.0319		1700056E22Rik	0.587154	-0.0519267		ACOT2	0.0518851	-0.0863184		ACOT2	0.891443	0.010146
ACTR1B	0.0144903	0.206027		1700057G04Rik	0.275089	-0.0692967		ACOT4	0.417567	-0.0746095		ACOT4	0.0991187	0.20637
ACTR2	0.00166239	0.1846		1700061E17Rik	0.0091045	-0.532513		ACOT6	0.906923	-0.141495		ACOT6	0.54268	-0.978377
ACTR3	0.00428118	0.302967		1700061G19Rik	0.184136	-0.194407		ACOT7	0.0115163	0.567694		ACOT7	0.373042	0.302658
ACTR3B	0.0266068	0.129957		1700061I17Rik	0.302265	-0.0983367		ACOT8	0.0102629	0.219012		ACOT8	0.977221	-0.00352834
ACTR3C	0.169438	0.11141		1700062I23Rik	0.464841	0.0275267		ACOT9	0.507455	-0.0412612		ACOT9	0.803549	0.0239048
ACTR5	0.0297422	-0.267577		1700063H04Rik	0.950901	-0.00334333		ACOX1	0.000380385	0.339762		ACOX1	0.452752	-0.109569
ACTR6	0.897383	-0.0138667		1700064E03Rik	0.0304658	-0.149307		ACOX2	0.00162564	1.40508		ACOX2	0.305836	0.852362
ACTR8	0.0918573	-0.118653		1700065D16Rik	0.813607	0.0143467		ACOX3	0.340686	0.0701063		ACOX3	0.120985	-0.168754
ACTRT1	0.266227	0.27927		1700066B19Rik	0.135802	-0.222087		ACOXL	0.016198	-0.677149		ACOXL	0.221893	0.368354
ACTRT2	0.296851	0.114037		1700066M21Rik	0.150585	-0.17566		ACOXL-AS1	0.352149	-0.527766		ACOXL-AS1	0.971172	0.0338376
ACTRT3	0.282458	0.18953		1700067K01Rik	0.0567882	-0.243693		ACP1	0.000120294	-0.17494		ACP1	0.30248	0.0713468
ACVR1	0.00793334	0.717833		1700067P10Rik	0.0888688	-0.281527		ACP2	0.346354	0.0969004		ACP2	0.981988	0.00353785
ACVR1B	0.000730409	-0.42101		1700069B07Rik	0.137228	-0.15539		ACP3	4.83271e-07	2.71788		ACP3	0.474277	0.248365
ACVR1C	0.0106468	0.778003		1700069L16Rik	0.116484	-0.240703		ACP4	0.46748	0.29135		ACP4	0.271337	0.969028
ACVR2A	0.00276763	0.373327		1700071K01Rik	0.474686	0.0711467		ACP5	0.684659	-0.126511		ACP5	0.205383	-0.626782
ACVR2B	0.34208	0.0565867		1700072H12Rik	0.212513	-0.12184		ACP6	0.939867	-0.00587862		ACP6	0.264738	0.126168
ACVRL1	0.933435	0.00600333		1700073E17Rik	0.429882	0.0600533		ACP7	0.349551	-0.344215		ACP7	0.909331	-0.0500793
ACY1	0.0559962	0.132553		1700074P13Rik	0.136256	-0.0909133		ACR	0.991569	0.0134818		ACR	0.530257	1.22744
ACY3	0.0222591	-0.467283		1700080E11Rik	0.297728	-0.0992767		ACRBP	0.178965	-0.342678		ACRBP	0.40861	0.38797
ACYP2	0.00764824	-0.392127		1700080G18Rik	0.513556	0.0812467		ACRP1	0.940723	0.145994		ACRP1	0.753639	0.893649
ADA	0.00210483	0.28715		1700080O16Rik	0.584026	-0.0399033		ACRV1	0.0562655	0.777392		ACRV1	0.602046	0.238375
ADAD1	0.484784	0.0645733		1700084C01Rik	0.059724	0.41282		ACSBG1	0.428154	-0.212499		ACSBG1	0.553093	-0.268592
ADAD2	0.562266	0.0526		1700084C06Rik	0.522021	0.0671467		ACSBG2	0.150897	-0.789063		ACSBG2	0.125279	-1.68514
ADAL	0.105776	-0.21346		1700084E18Rik	0.0295242	-0.14323		ACSF2	0.110929	-0.136212		ACSF2	0.1181	-0.179184
ADAM10	0.0178535	-0.1294		1700084J12Rik	0.272071	0.0715367		ACSF3	0.00134869	0.18821		ACSF3	0.748837	-0.0286408
ADAM11	0.0140385	0.235307		1700084K02Rik	0.0168405	-0.171347		ACSL1	4.13532e-12	-0.682465		ACSL1	0.0140267	0.368388
ADAM12	0.000512703	-1.39723		1700086D15Rik	0.000233112	0.43529		ACSL3	0.0466434	0.270666		ACSL3	0.739629	-0.0687065
ADAM15	0.347321	0.0630833		1700086L19Rik	0.458696	-0.0821367		ACSL3-AS1	0.972205	0.124133		ACSL3-AS1	1	0
ADAM17	0.000715946	1.00551		1700086O06Rik	0.0373536	-0.19733		ACSL3P1	0.973956	-0.116313		ACSL3P1	1	0
ADAM18	0.308761	0.10804		1700088E04Rik	0.00845263	0.61766		ACSL4	0.693018	-0.0636773		ACSL4	0.623099	-0.120458
ADAM2	0.18544	-0.06685		1700092C17Rik	0.335164	-0.0602133		ACSL5	0.274841	0.534609		ACSL5	0.507415	-0.484346
ADAM20	0.51745	0.05484		1700093J21Rik	0.024936	-0.133023		ACSL6	0.966217	-0.0318884		ACSL6	0.735694	0.287145
ADAM20	0.51745	0.05484		1700093K21Rik	0.262551	-0.08668		ACSL6-AS1	NA	NA		ACSL6-AS1	NA	NA
ADAM20	0.51745	0.05484		1700094D03Rik	0.000770059	0.866223		ACSM1	0.674893	0.364594		ACSM1	0.903262	0.0395588
ADAM21	0.19356	-0.126287		1700101E01Rik	0.000847202	0.691947		ACSM2A	0.911825	-0.394455		ACSM2A	1	0
ADAM22	0.11279	0.223937		1700101G07Rik	0.0405911	-0.16242		ACSM2B	0.967314	0.145987		ACSM2B	1	0
ADAM23	0.00240679	-1.55588		1700101I19Rik	0.399444	-0.06514		ACSM3	0.103956	-0.312301		ACSM3	0.519221	-0.18613
ADAM28	0.0238903	-0.407463		1700102P08Rik	0.012633	-0.132953		ACSM4	0.450944	0.318649		ACSM4	0.622242	0.281746
ADAM29	0.171449	0.107063		1700104B16Rik	0.351762	-0.16077		ACSM5	0.858536	-0.634901		ACSM5	1	0
ADAM30	0.214156	0.06572		1700106J16Rik	0.112033	-0.189727		ACSM5P1	0.795698	-0.92209		ACSM5P1	1	0
ADAM32	0.000134223	-0.320273		1700109H08Rik	0.679724	0.0421433		ACSM6	0.87352	0.259027		ACSM6	1	0
ADAM33	0.126337	0.127127		1700110I01Rik	0.0539587	-0.108191		ACSS1	0.161532	-0.130992		ACSS1	0.0189792	0.399411
ADAM7	0.31882	0.0807433		1700111E14Rik	0.0754179	-0.04947		ACSS2	0.000390917	0.534766		ACSS2	0.395149	-0.194468
ADAM8	0.470101	0.0599633		1700112E06Rik	9.91424e-05	0.49128		ACSS3	0.00568877	-2.02323		ACSS3	0.871326	-0.210484
ADAM9	0.608691	-0.0142667		1700113H08Rik	0.21357	-0.06791		ACTA1	0.135121	0.547032		ACTA1	0.483083	-0.32247
ADAMDEC1	0.941792	0.0033		1700116B05Rik	0.308664	-0.10274		ACTA2	0.0198605	-0.434598		ACTA2	0.834849	-0.0716118
ADAMTS1	0.667072	-0.0433067		1700120B22Rik	0.11931	-0.176337		ACTA2-AS1	0.233974	0.305259		ACTA2-AS1	0.955695	0.0732902
ADAMTS10	0.000878957	-0.91237		1700120K04Rik	0.0774859	-0.160703		ACTB	0.740771	0.0221599		ACTB	0.220544	-0.124284
ADAMTS12	0.00548375	-0.726113		1700122O11Rik	0.00492206	-0.176457		ACTBL2	0.541045	0.537863		ACTBL2	0.574464	0.364881
ADAMTS13	0.770232	0.03191		1700123I01Rik	0.115401	-0.149917		ACTBP1	0.387135	0.922006		ACTBP1	0.923045	-0.172202
ADAMTS14	0.94634	0.00846333		1700123K08Rik	0.0395827	-0.156777		ACTBP11	0.423696	-0.512553		ACTBP11	0.562078	-0.650083
ADAMTS15	0.0401607	0.35358		1700123L14Rik	0.0228359	-0.0694433		ACTBP12	0.896748	-0.394082		ACTBP12	0.912833	-0.503782
ADAMTS16	0.00444143	-0.361637		1700123O20Rik	0.298812	0.0776		ACTBP14	0.644662	-0.712106		ACTBP14	0.781708	0.650367
ADAMTS17	0.0744959	0.190183		1700125H20Rik	0.872782	-0.0152233		ACTBP15	0.441766	-0.64209		ACTBP15	0.466538	-1.0145
ADAMTS18	0.2049	0.192837		1700128E19Rik	0.0706286	-0.17099		ACTBP16	0.808926	0.632655		ACTBP16	1	0
ADAMTS19	0.248	0.10569		1700128F08Rik	0.006254	-0.112793		ACTBP2	0.905146	0.059769		ACTBP2	0.296826	-0.762208
ADAMTS2	0.717122	0.0221733		1700129C05Rik	0.789823	0.00989667		ACTBP4	0.742847	-0.237891		ACTBP4	0.5731	-0.600436
ADAMTS20	0.0092438	0.134867		1810010D01Rik	0.0203126	0.591097		ACTBP6	1	0		ACTBP6	0.925643	-0.50378
ADAMTS3	0.471506	-0.101693		1810010H24Rik	0.202516	0.199167		ACTBP7	0.951221	-0.030803		ACTBP7	0.199693	-1.06554
ADAMTS4	0.898301	-0.01352		1810010K12Rik	0.0615849	-0.23419		ACTBP8	0.55512	-0.63524		ACTBP8	0.477303	-1.33139
ADAMTS5	0.110181	0.122397		1810011H11Rik	0.227523	-0.145793		ACTBP9	0.216754	-1.32137		ACTBP9	0.125301	-2.66742
ADAMTS6	0.614447	0.0343067		1810011O10Rik	0.985096	0.00402		ACTC1	0.937565	0.0805738		ACTC1	0.496439	0.807236
ADAMTS7	0.74442	-0.0371667		1810013D15Rik	0.00323836	-0.332833		ACTE1P	0.774926	-0.341344		ACTE1P	0.774073	-0.509213
ADAMTS8	0.420407	0.07709		1810013L24Rik	0.0319734	-0.136627		ACTG1	0.44586	-0.0489224		ACTG1	0.221713	-0.118807
ADAMTS9	0.000176698	-2.02091		1810022K09Rik	0.368501	-0.0529667		ACTG1P1	0.454659	-0.144767		ACTG1P1	0.133207	-0.745304
ADAMTSL1	0.802312	0.02688		1810024B03Rik	0.170789	0.140647		ACTG1P10	0.107919	0.505555		ACTG1P10	0.520481	-0.551588
ADAMTSL2	0.273212	0.119677		1810026J23Rik	0.304669	-0.07411		ACTG1P11	0.923106	-0.0914295		ACTG1P11	1	0
ADAMTSL3	0.00242091	-0.46972		1810030O07Rik	0.552627	0.05618		ACTG1P12	0.499371	0.791753		ACTG1P12	0.786586	-0.503787
ADAMTSL4	0.0893192	0.226437		1810032O08Rik	0.375434	0.139057		ACTG1P13	0.911825	-0.394455		ACTG1P13	1	0
ADAMTSL5	0.0270235	0.354807		1810034E14Rik	0.21604	-0.15004		ACTG1P14	0.228369	0.410524		ACTG1P14	0.758797	-0.180132
ADAP1	0.493774	0.05334		1810037I17Rik	0.022212	0.180028		ACTG1P15	0.0524883	-0.914546		ACTG1P15	0.661882	-0.32029
ADAP2	0.00776235	0.936687		1810041L15Rik	0.211567	-0.280597		ACTG1P16	0.723962	0.344432		ACTG1P16	0.324922	1.54954
ADAR	0.019541	-0.324333		1810043G02Rik	0.00319417	0.449607		ACTG1P17	0.186626	0.341634		ACTG1P17	0.53384	0.241782
ADARB1	0.0591641	-0.159193		1810046K07Rik	0.111216	-0.16229		ACTG1P18	0.967315	0.145983		ACTG1P18	0.925643	-0.50378
ADARB2	0.408327	0.121543		1810049J17Rik	0.0201238	-0.155163		ACTG1P19	0.35758	-1.49676		ACTG1P19	0.668941	-1.08086
ADAT1	0.0101222	-0.263353		1810055G02Rik	0.10084	-0.107123		ACTG1P2	0.502014	-0.889602		ACTG1P2	1	0
ADAT2	0.0285766	0.386293		1810058I24Rik	0.36746	-0.0775733		ACTG1P20	0.820476	0.0595385		ACTG1P20	0.360938	-0.472821
ADAT3	0.0329443	-0.194158		1810058N15Rik	0.150818	-0.146847		ACTG1P21	0.4567	1.09103		ACTG1P21	0.974184	0.0732901
ADAT3	0.0329443	-0.194158		1810062G17Rik	0.182758	0.0338567		ACTG1P22	0.655392	0.481963		ACTG1P22	1	0
ADCK1	0.112034	-0.182703		1810062O18Rik	0.220579	-0.0969567		ACTG1P23	0.549717	-0.518428		ACTG1P23	0.52424	-1.08086
ADCK2	0.725932	-0.03768		1810064F22Rik	0.0695778	0.61391		ACTG1P24	0.676093	-0.146805		ACTG1P24	0.451478	0.570282
ADCK5	0.076417	-0.0620533		1810065E05Rik	0.0570055	-0.119013		ACTG1P25	0.959665	0.0230834		ACTG1P25	0.187486	0.462187
ADCY1	0.00595342	-0.909583		2010001E11Rik	0.0829953	-0.27201		ACTG1P3	0.0258428	0.638455		ACTG1P3	0.136886	-1.49848
ADCY10	0.136696	0.108387		2010001K21Rik	0.659696	-0.02417		ACTG1P4	NA	NA		ACTG1P4	NA	NA
ADCY2	0.842805	-0.0167467		2010002M12Rik	0.203383	-0.300373		ACTG1P9	0.807206	0.223164		ACTG1P9	0.835453	-0.336353
ADCY3	0.377548	0.0803567		2010003K11Rik	0.00563019	-0.0977933		ACTG2	0.618419	-0.356271		ACTG2	0.214481	-1.75734
ADCY4	0.335796	0.155383		2010005H15Rik	0.549681	-0.08484		ACTL10	0.12317	0.565536		ACTL10	0.398244	-0.167648
ADCY5	0.0369914	-0.239283		2010012O05Rik	0.109729	0.154933		ACTL11P	0.117241	1.23616		ACTL11P	0.56908	0.317031
ADCY6	0.0133797	-0.377063		2010015L04Rik	0.0076496	0.737717		ACTL6A	0.749349	-0.0283226		ACTL6A	0.992093	-0.00130721
ADCY7	0.0975596	0.168263		2010016I18Rik	0.00981381	0.563673		ACTL6B	0.696007	-0.301574		ACTL6B	1	0
ADCY8	0.49095	0.0910867		2010106E10Rik	0.641223	-0.03525		ACTL7A	0.973956	-0.116313		ACTL7A	1	0
ADCY9	0.000347459	-0.917563		2010107E04Rik	0.509922	0.0308533		ACTL7B	0.864705	-0.606952		ACTL7B	1	0
ADCYAP1	0.00805413	0.183317		2010107G12Rik	0.0587296	0.131583		ACTL8	0.948222	0.0180901		ACTL8	0.202448	0.67496
ADCYAP1R1	0.540788	0.0876067		2010107G23Rik	0.0549594	-0.153273		ACTL9	0.913625	0.386433		ACTL9	1	0
ADD1	0.069161	-0.208703		2010109A12Rik	0.112313	0.211877		ACTMAP	0.287732	-0.0772146		ACTMAP	0.395432	-0.0971886
ADD2	0.0558903	0.266523		2010109I03Rik	0.861795	-0.0159467		ACTN1	0.110882	-0.153401		ACTN1	0.0120759	-0.365986
ADD3	0.000238882	-1.73903		2010111I01Rik	0.917167	0.0240833		ACTN1-DT	0.476818	-0.320823		ACTN1-DT	0.401872	0.560795
ADGB	0.13221	0.105863		2010204K13Rik	0.565174	0.07605		ACTN2	0.269148	-0.744038		ACTN2	0.648833	0.650368
ADH1A	0.639823	0.06545		2010300C02Rik	0.00302469	0.798933		ACTN3	0.507669	-0.441459		ACTN3	1	0
ADH1B	0.85544	-0.0105933		2200002D01Rik	0.0543854	0.256437		ACTN4	0.00526619	0.202871		ACTN4	0.00569556	-0.304509
ADH1C	0.222253	-0.21539		2200002J24Rik	0.981904	-0.00117		ACTN4P1	0.151978	-0.795383		ACTN4P1	0.219429	-0.928235
ADH4	0.0542897	0.0776733		2210010C04Rik	0.439551	-0.06475		ACTN4P2	0.539927	-0.797742		ACTN4P2	0.970909	0.0732902
ADH5	0.34075	0.114067		2210011C24Rik	0.0318669	-0.512033		ACTP1	0.65386	-0.342746		ACTP1	1	0
ADH6	0.0445336	-0.266667		2210016F16Rik	0.0369956	0.195957		ACTR10	0.000184528	-0.192181		ACTR10	0.668184	-0.0341158
ADH7	0.730852	0.05076		2210016L21Rik	0.457759	-0.04301		ACTR1A	0.0258528	0.110256		ACTR1A	0.0001033	-0.294758
ADHFE1	0.0167181	0.387177		2210018M11Rik	0.105634	-0.146193		ACTR1AP1	0.749089	-0.509946		ACTR1AP1	1	0
ADI1	0.000666353	0.842257		2210406O10Rik	0.382169	-0.11142		ACTR1B	0.0178321	-0.130848		ACTR1B	0.269455	0.0917348
ADIG	0.885745	0.0220467		2210407C18Rik	0.0236542	3.20672		ACTR2	0.34034	0.0610982		ACTR2	0.67814	-0.0405827
ADIPOQ	0.12283	0.18099		2210408I21Rik	0.0322907	0.410583		ACTR3	0.0475399	-0.143077		ACTR3	0.489274	-0.075634
ADIPOR1	0.895148	-0.0088		2210409E12Rik	0.0220366	-0.313453		ACTR3-AS1	0.231147	-0.440057		ACTR3-AS1	0.735551	0.301855
ADIPOR2	0.00289557	-0.258687		2300002M23Rik	0.0177788	-0.20703		ACTR3B	0.0808695	-0.185615		ACTR3B	0.837447	-0.0338659
ADK	0.000198521	1.58682		2300005B03Rik	0.0389069	-0.119437		ACTR3BP1	NA	NA		ACTR3BP1	NA	NA
ADM	0.0022582	-1.41986		2300009A05Rik	0.447458	0.06368		ACTR3BP2	0.858536	-0.634901		ACTR3BP2	1	0
ADM2	0.0251659	0.311333		2310001K24Rik	0.0428451	-0.20491		ACTR3BP3	NA	NA		ACTR3BP3	NA	NA
ADNP	0.181427	-0.1069		2310002L09Rik	0.0915214	-0.170357		ACTR3BP4	0.967314	0.145987		ACTR3BP4	1	0
ADNP2	0.530126	-0.0689133		2310003H01Rik	0.224694	-0.0784067		ACTR3BP5	0.920235	-0.356759		ACTR3BP5	1	0
ADO	0.421426	0.0340133		2310003L06Rik	0.919147	0.00776333		ACTR3BP6	0.920235	-0.356759		ACTR3BP6	1	0
ADORA1	0.00486104	0.871443		2310005G13Rik	0.127446	-0.0792367		ACTR3BP7	0.920234	-0.356763		ACTR3BP7	0.925643	-0.50378
ADORA2A	0.240408	0.171623		2310007B03Rik	0.538358	0.0421967		ACTR3C	0.269972	0.558474		ACTR3C	0.984676	0.011428
ADORA2B	0.0173643	-0.334767		2310007L24Rik	0.00345079	0.273787		ACTR3P2	0.972205	0.124133		ACTR3P2	1	0
ADORA3	0.969623	-0.00390667		2310011J03Rik	0.025291	-0.135753		ACTR3P3	NA	NA		ACTR3P3	NA	NA
ADPGK	0.303908	0.12284		2310014L17Rik	0.114415	0.744487		ACTR5	0.00467291	0.248742		ACTR5	0.324895	0.126535
ADPRH	0.134481	-0.13575		2310015B20Rik	0.344352	-0.06607		ACTR6	0.641614	-0.0312071		ACTR6	0.00311335	-0.311252
ADPRHL1	0.0414366	-0.162047		2310015D24Rik	0.305915	-0.0978967		ACTR6P1	NA	NA		ACTR6P1	NA	NA
ADPRM	0.0170821	0.42367		2310016G11Rik	0.0258228	-0.226713		ACTR8	0.0054436	0.171898		ACTR8	0.121571	-0.150981
ADRA1A	0.653757	0.0268967		2310022A10Rik	0.0768198	-0.11535		ACTRT1	NA	NA		ACTRT1	NA	NA
ADRA1B	0.000535105	-0.75464		2310022B05Rik	0.36276	-0.04015		ACTRT1P1	NA	NA		ACTRT1P1	NA	NA
ADRA1D	0.00328668	-0.734423		2310030G06Rik	0.000917295	0.203373		ACTRT2	NA	NA		ACTRT2	NA	NA
ADRA2A	0.250564	0.181743		2310033P09Rik	0.00408015	-0.160387		ACTRT3	0.326625	0.131336		ACTRT3	0.260529	-0.20821
ADRA2B	0.74066	0.02728		2310034C09Rik	0.355299	-0.0602067		ACVR1	0.0977698	-0.157767		ACVR1	0.0013051	-0.462687
ADRA2C	0.472709	0.0376867		2310035C23Rik	0.17576	0.101367		ACVR1B	0.142752	-0.150654		ACVR1B	0.372705	-0.14327
ADRB1	0.657027	0.01912		2310036O22Rik	0.5639	0.0263		ACVR1C	0.0472228	-0.716011		ACVR1C	0.482509	-0.342765
ADRB2	0.0247774	0.42969		2310039H08Rik	0.0302851	0.16217		ACVR2A	0.250292	-0.117702		ACVR2A	0.070165	-0.285449
ADRB3	0.937633	-0.00804667		2310040G07Rik	0.210592	0.413497		ACVR2B	0.157155	-0.162607		ACVR2B	0.658871	0.082246
ADRM1	0.0521498	-0.169267		2310042E22Rik	0.0327683	-0.194767		ACVR2B-AS1	1.91043e-05	-0.680075		ACVR2B-AS1	0.436615	0.22583
ADRM1	0.0521498	-0.169267		2310047M10Rik	0.169924	0.157287		ACVRL1	0.0142649	1.65087		ACVRL1	0.434824	-1.00743
ADSL	0.0855586	0.0811		2310057J18Rik	0.351055	-0.121327		ACY1	0.379317	0.112053		ACY1	0.785522	-0.0500187
ADTRP	0.0210495	0.281137		2310057M21Rik	0.944793	0.00592		ACY3	0.0249056	0.512673		ACY3	0.591101	0.186661
AEBP1	0.5694	0.0351333		2310057N15Rik	0.239195	0.0525967		ACYP1	0.171249	-0.125335		ACYP1	0.0621992	0.241727
AEBP2	0.0457985	0.145163		2310061I04Rik	0.129003	0.0395733		ACYP2	0.000132391	-0.303266		ACYP2	0.667566	0.0530135
AEN	0.00570771	0.130703		2310061J03Rik	0.351444	0.0423467		ADA	0.941836	-0.00838553		ADA	0.717954	-0.0629504
AFAP1	0.0510421	-0.2538		2310061N02Rik	0.0752743	-0.17676		ADA2	0.00744269	-1.20383		ADA2	0.674315	0.510589
AFAP1L1	0.00398921	0.599677		2310067B10Rik	0.141915	0.0855567		ADAD1	NA	NA		ADAD1	NA	NA
AFAP1L2	0.00289532	-1.00436		2310067E19Rik	0.541139	0.0493133		ADAD1P1	0.913625	0.386433		ADAD1P1	1	0
AFF1	0.000719096	-0.786763		2310068J16Rik	0.0821982	-0.146567		ADAD1P2	1	0		ADAD1P2	0.904102	0.650359
AFF2	0.147359	0.153983		2310079G19Rik	0.088774	-0.148973		ADAD2	0.638634	0.566298		ADAD2	0.114854	2.72845
AFF3	0.969481	0.00109		2310081J21Rik	0.0653315	-0.185057		ADAL	1.57623e-05	-0.353539		ADAL	0.494694	0.111342
AFF4	0.012698	-0.2398		2410002F23Rik	0.04465	0.164305		ADAM10	0.000736054	0.187964		ADAM10	0.901267	0.0105075
AFG3L2	0.291684	0.0905033		2410004B18Rik	0.109296	-0.18723		ADAM11	0.000348424	-0.724275		ADAM11	0.0138907	0.805066
AFM	0.497834	-0.0378467		2410004P03Rik	0.00392738	0.688463		ADAM12	0.850011	0.0840335		ADAM12	0.859536	0.16085
AFMID	0.00855511	-0.30593		2410012M07Rik	0.11772	-0.178963		ADAM15	0.0792288	0.15758		ADAM15	0.0940557	0.226891
AFP	0.893021	0.0102267		2410015M20Rik	0.199124	0.0622767		ADAM17	0.794767	-0.049268		ADAM17	0.211641	-0.361811
AFTPH	0.0456882	0.194093		2410016O06Rik	0.121742	-0.15027		ADAM18	0.670292	-0.630099		ADAM18	0.561684	1.21443
AGA	0.491875	-0.03841		2410017I17Rik	0.342816	-0.0742533		ADAM19	0.00207945	-0.619235		ADAM19	0.495729	-0.198325
AGAP1	0.00521041	0.102687		2410022M11Rik	0.579574	0.0674867		ADAM1A	NA	NA		ADAM1A	NA	NA
AGAP2	0.48397	-0.0306167		2410024N13Rik	0.2888	0.21801		ADAM1B	0.813638	0.06847		ADAM1B	0.605266	-0.301859
AGAP3	0.00433552	0.344923		2410089E03Rik	0.0480838	0.135267		ADAM2	0.913625	0.386433		ADAM2	1	0
AGBL1	0.0706377	0.171993		2410124H12Rik	0.0558339	-0.22466		ADAM20	0.250584	0.49331		ADAM20	0.254109	-1.00342
AGBL2	0.029397	-0.332173		2410127L17Rik	0.334175	0.150747		ADAM20P1	0.207728	-0.28038		ADAM20P1	0.849221	0.0718856
AGBL3	0.21832	-0.17277		2410131K14Rik	0.00614919	-0.140527		ADAM20P2	NA	NA		ADAM20P2	NA	NA
AGBL4	0.0662054	0.1937		2410137M14Rik	0.235948	-0.16049		ADAM20P3	1	0		ADAM20P3	0.925643	-0.50378
AGBL5	0.0242796	0.22933		2410141K09Rik	0.0799115	-0.1326		ADAM21	0.814068	-0.0902372		ADAM21	0.762887	-0.134308
AGER	0.218039	0.172501		2510002D24Rik	0.0418847	0.0936867		ADAM21P1	0.762723	-0.420547		ADAM21P1	0.563371	1.22744
AGFG1	0.00228903	-0.381833		2510003E04Rik	0.726855	0.0297867		ADAM22	3.49312e-07	-0.927924		ADAM22	0.69085	-0.101845
AGFG2	0.00250616	-0.780183		2510009E07Rik	0.51887	-0.0490167		ADAM23	0.00608797	-1.4111		ADAM23	0.969907	-0.0293761
AGGF1	0.126665	-0.149347		2510039O18Rik	0.195145	-0.0431467		ADAM24P	NA	NA		ADAM24P	NA	NA
AGK	0.0342769	0.120833		2510046G10Rik	0.473699	0.03125		ADAM28	8.81508e-12	2.19044		ADAM28	0.756037	-0.149426
AGL	0.00381764	0.274403		2600006K01Rik	0.011591	-0.278143		ADAM29	0.761207	-0.427671		ADAM29	0.888429	0.284038
AGMAT	0.000109755	-0.95926		2610001J05Rik	0.126068	0.113107		ADAM30	NA	NA		ADAM30	NA	NA
AGMO	0.000529084	-1.61826		2610002J02Rik	0.119791	-0.10183		ADAM32	0.00409004	-0.451213		ADAM32	0.268258	-0.315603
AGO1	0.0361676	-0.20115		2610002M06Rik	0.314874	0.0765		ADAM33	0.640824	-0.718679		ADAM33	0.78496	0.650366
AGO2	0.00365724	-0.294287		2610005L07Rik	0.728878	-0.0165		ADAM3A	NA	NA		ADAM3A	NA	NA
AGO3	0.543323	-0.0692433		2610008E11Rik	0.413096	-0.0834533		ADAM3B	NA	NA		ADAM3B	NA	NA
AGO4	0.032827	0.26247		2610015P09Rik	0.00162959	0.398403		ADAM5	0.79919	-0.633866		ADAM5	0.781701	-1.04145
AGPAT1	0.120564	-0.254197		2610018G03Rik	0.785773	0.0188267		ADAM6	0.920235	-0.356759		ADAM6	1	0
AGPAT2	0.000251925	0.411357		2610020H08Rik	0.067652	0.134143		ADAM7	0.882813	0.364588		ADAM7	0.862224	0.650364
AGPAT3	0.0124532	-0.370593		2610021A01Rik	0.951129	-0.00809667		ADAM7-AS1	0.379884	-0.878875		ADAM7-AS1	0.481801	0.726781
AGPAT4	0.00569057	-0.446153		2610028H24Rik	0.765548	-0.05544		ADAM7-AS2	1	0		ADAM7-AS2	0.871086	-0.602313
AGPAT5	0.000418978	-0.312947		2610034B18Rik	0.305905	0.11355		ADAM8	0.550647	0.0551026		ADAM8	0.364829	-0.1047
AGPS	0.298897	0.0309067		2610034M16Rik	0.640372	-0.0120667		ADAM9	0.902137	0.0126661		ADAM9	0.27022	-0.172134
AGR2	8.21638e-08	-3.76602		2610203C20Rik	0.180622	-0.17628		ADAMDEC1	0.94017	-0.151912		ADAMDEC1	0.980943	0.07329
AGR3	0.0364774	0.144633		2610206C17Rik	0.783962	-0.0315133		ADAMTS1	5.57224e-11	2.18553		ADAMTS1	0.964726	-0.0198509
AGRN	0.00331957	-0.558747		2610301B20Rik	0.0979949	0.21234		ADAMTS10	0.0083629	-0.425034		ADAMTS10	0.172068	0.573845
AGRP	0.213204	0.08525		2610301H18Rik	0.105361	-0.164423		ADAMTS12	1.02998e-16	-2.58349		ADAMTS12	0.873874	-0.0729315
AGT	0.987369	-0.00155		2610303G11Rik	0.256635	-0.09583		ADAMTS13	0.63335	-0.0448404		ADAMTS13	0.94799	0.0101383
AGTPBP1	0.00059198	0.71389		2610305D13Rik	0.131657	0.07809		ADAMTS14	0.488682	-0.359433		ADAMTS14	0.51782	-0.409604
AGTR1	0.328607	-0.09196		2610318M16Rik	0.15467	-0.135903		ADAMTS15	3.53496e-18	-1.40306		ADAMTS15	0.0320515	0.483962
AGTR1	0.328607	-0.09196		2610318N02Rik	0.012882	0.0947967		ADAMTS16	0.0342106	-0.832704		ADAMTS16	0.44483	-1.08086
AGTR2	0.153489	0.0931933		2610507B11Rik	0.0751104	0.107667		ADAMTS16-DT	0.0554207	-1.77595		ADAMTS16-DT	1	0
AGTRAP	0.0289319	-0.135463		2610524H06Rik	0.0134354	0.476913		ADAMTS17	0.000349056	-1.0867		ADAMTS17	0.685494	-0.0799666
AGXT	0.0896698	0.197457		2610528A11Rik	0.0362543	-0.16416		ADAMTS18	0.402436	-0.80102		ADAMTS18	0.359666	-1.40442
AGXT2	0.384448	0.0911067		2610528J11Rik	0.0683382	0.32438		ADAMTS19	1	0		ADAMTS19	0.846137	0.869503
AHCTF1	0.0707942	-0.09039		2700029M09Rik	0.224772	0.0681633		ADAMTS19-AS1	0.883066	-0.356763		ADAMTS19-AS1	0.959159	0.186498
AHCY	0.100125	0.0993333		2700046A07Rik	0.0506313	-0.343607		ADAMTS2	0.973652	-0.0376418		ADAMTS2	0.776544	-0.503787
AHCY	0.100125	0.0993333		2700046G09Rik	0.0513252	0.219897		ADAMTS20	0.950339	-0.152905		ADAMTS20	0.77146	-1.08086
AHCYL1	0.178163	0.0937333		2700049A03Rik	0.453903	0.0465033		ADAMTS3	0.0775317	1.29087		ADAMTS3	0.407365	0.365473
AHCYL2	0.000140304	2.67021		2700060E02Rik	0.0152228	0.160457		ADAMTS4	0.291318	-0.547884		ADAMTS4	0.912559	-0.0847562
AHDC1	0.624333	-0.0277067		2700062C07Rik	0.360986	0.08112		ADAMTS5	NA	NA		ADAMTS5	NA	NA
AHI1	7.06701e-05	-1.01609		2700081O15Rik	0.0679638	-0.0975933		ADAMTS6	0.158041	0.569568		ADAMTS6	0.531255	0.383599
AHNAK	0.00149999	0.233533		2700089E24Rik	0.163918	-0.104493		ADAMTS7	0.00703127	0.425358		ADAMTS7	0.923574	0.0308638
AHNAK2	9.3813e-05	-0.523533		2700094K13Rik	0.989451	0.00117		ADAMTS7P1	0.529208	0.715807		ADAMTS7P1	1	0
AHR	0.00922277	-0.678167		2700097O09Rik	0.789436	0.0148		ADAMTS7P3	0.533564	0.361788		ADAMTS7P3	0.722283	-0.503787
AHRR	0.265937	-0.09919		2810001A02Rik	0.106249	-0.126073		ADAMTS7P4	0.00892328	1.69745		ADAMTS7P4	0.17655	-1.85725
AHSA1	0.000473758	-0.509187		2810002D19Rik	0.168512	-0.239207		ADAMTS8	0.00160751	1.41805		ADAMTS8	0.0127463	1.45395
AHSG	0.379095	-0.0524733		2810004N23Rik	0.0925498	0.14434		ADAMTS9	0.469625	0.221336		ADAMTS9	0.948875	0.0290645
AICDA	0.655323	-0.0149067		2810006K23Rik	0.419488	-0.108363		ADAMTS9-AS1	0.184651	1.08136		ADAMTS9-AS1	0.586026	0.3665
AIDA	0.0664353	-0.0475417		2810007J24Rik	0.0873325	-0.1331		ADAMTS9-AS2	0.0968551	-0.7682		ADAMTS9-AS2	0.238367	-0.410308
AIF1	0.5913	0.05565		2810021J22Rik	0.759159	-0.0427433		ADAMTSL1	0.323801	-1.15759		ADAMTSL1	0.78736	-0.509547
AIF1L	0.0215305	0.53461		2810025M15Rik	0.00282723	-0.270933		ADAMTSL2	0.904271	-0.132046		ADAMTSL2	0.326431	1.20211
AIFM1	0.0295012	-0.158753		2810032G03Rik	0.0608192	-0.21943		ADAMTSL3	1.78005e-07	2.28529		ADAMTSL3	0.250109	0.578296
AIFM2	0.584181	0.0614167		2810039B14Rik	0.830796	-0.01516		ADAMTSL4	0.47469	-0.113114		ADAMTSL4	0.444262	0.185702
AIFM3	0.572419	0.04444		2810047C21Rik1	0.837705	-0.0250933		ADAMTSL4-AS1	0.635112	-0.187458		ADAMTSL4-AS1	0.383601	0.655959
AIG1	0.00488919	-0.29049		2810055G20Rik	0.133168	0.217108		ADAMTSL4-AS2	0.00719982	-1.22331		ADAMTSL4-AS2	0.384635	0.561916
AIM2	0.00844948	0.201843		2810403A07Rik	0.0209177	0.106367		ADAMTSL5	0.0686033	0.216066		ADAMTSL5	0.0863452	-0.281798
AIMP1	0.0482066	0.18706		2810407A14Rik	0.0492023	-0.199283		ADAP1	0.12647	0.343524		ADAP1	0.590584	0.167824
AIMP2	0.157282	0.0491667		2810408A11Rik	0.125579	0.73385		ADAP2	0.0253899	-0.399278		ADAP2	0.370485	0.425514
AIP	0.00456524	-0.10825		2810408M09Rik	0.882967	-0.00973333		ADAR	0.428886	0.0373166		ADAR	0.743567	-0.0236863
AIPL1	0.860681	0.01421		2810410L24Rik	0.11913	-0.0340167		ADARB1	0.632769	-0.0466548		ADARB1	0.106392	0.28045
AIRE	0.560266	0.05807		2810417H13Rik	0.541705	0.0473867		ADARB2	0.96015	0.124137		ADARB2	0.893535	-0.503784
AJAP1	0.0292212	-0.0778233		2810428I15Rik	0.342299	0.0313867		ADARB2-AS1	NA	NA		ADARB2-AS1	NA	NA
AJUBA	0.0508192	0.163233		2810459M11Rik	0.326859	0.0990333		ADAT1	0.143891	0.0944787		ADAT1	0.00489515	-0.28462
AK1	0.000857463	0.93974		2810474C18Rik	0.00225665	-0.218857		ADAT2	0.887121	-0.0117001		ADAT2	0.15635	0.188005
AK2	7.74632e-05	0.735217		2810474O19Rik	0.224413	-0.149653		ADAT3	0.00061614	0.465614		ADAT3	0.212796	-0.247759
AK3	0.223335	0.0453333		2900005J15Rik	0.078427	0.27814		ADCK1	0.00991835	-0.188383		ADCK1	0.357916	-0.106897
AK4	0.00145402	0.434992		2900011O08Rik	0.569916	-0.0392033		ADCK2	0.457191	-0.0583855		ADCK2	0.137014	0.179641
AK5	0.00147642	-0.67228		2900026A02Rik	0.753152	-0.0321167		ADCK5	0.930377	0.0106688		ADCK5	0.385102	0.153512
AK7	0.0828297	-0.28187		2900041M22Rik	0.858176	0.0134167		ADCY1	0.00265388	-0.625834		ADCY1	0.383339	0.27748
AK8	0.00659806	-0.43013		2900052L18Rik	0.829147	0.0293267		ADCY10	0.493927	-0.220465		ADCY10	0.535714	0.328877
AK9	0.528548	0.0262356		2900055J20Rik	0.190668	0.0761033		ADCY10P1	0.952686	-0.0142558		ADCY10P1	0.485544	0.259907
AKAP1	0.109984	-0.109013		2900060B14Rik	0.768709	0.01466		ADCY2	0.584406	-0.63577		ADCY2	0.545661	-1.1078
AKAP10	0.0164211	0.29589		2900092C05Rik	0.407032	0.0790533		ADCY3	0.899057	0.0119353		ADCY3	0.293516	0.150814
AKAP11	0.00682475	-0.455513		2900097C17Rik	0.0241142	-0.178367		ADCY4	0.5626	0.319234		ADCY4	0.744885	0.127194
AKAP12	0.000132568	-2.58135		3000002C10Rik	0.616609	-0.0588467		ADCY5	0.755512	-0.073956		ADCY5	0.869317	-0.0605759
AKAP13	0.0086982	-0.10198		3010003L21Rik	0.0107445	0.123503		ADCY6	9.86264e-05	0.327681		ADCY6	0.340459	0.123383
AKAP14	0.186205	0.07845		3010026O09Rik	0.0392173	-0.160963		ADCY6-DT	4.49142e-06	1.1096		ADCY6-DT	0.123537	0.706288
AKAP3	0.0486291	0.11388		3010085J16Rik	0.0329206	-0.3022		ADCY7	0.893325	-0.0314659		ADCY7	0.900512	-0.0448624
AKAP4	0.314993	0.124897		3100002H09Rik	0.0021302	-0.222073		ADCY8	0.199328	-0.548223		ADCY8	1	0
AKAP5	0.00721169	-0.62535		3110001I22Rik	0.392447	-0.0185133		ADCY9	0.761514	-0.0318604		ADCY9	0.660659	0.0725769
AKAP6	0.0689565	-0.241163		3110002H16Rik	0.0178312	-0.0642867		ADCYAP1	0.858536	-0.634901		ADCYAP1	1	0
AKAP7	0.250695	-0.223467		3110007F17Rik	0.0275876	-0.186721		ADCYAP1R1	0.744541	-0.676974		ADCYAP1R1	0.981446	0.0732899
AKAP8	0.007794	-0.14098		3110009E18Rik	0.633872	0.0410333		ADD1	0.0163664	0.0985801		ADD1	0.540544	-0.0382147
AKAP8L	0.035951	-0.239843		3110018I06Rik	0.089667	-0.215913		ADD2	0.553712	-0.0564425		ADD2	0.0883941	0.689366
AKAP9	0.000396038	0.889787		3110021A11Rik	0.278756	-0.0663833		ADD3	2.26699e-19	2.27391		ADD3	0.557408	0.223496
AKIP1	0.00731373	-0.28267		3110035E14Rik	0.0275954	-0.297803		ADD3-AS1	0.0588601	1.21872		ADD3-AS1	0.44161	0.573948
AKIRIN1	0.359652	0.0423667		3110040M04Rik	0.378166	0.0849317		ADGB	0.519717	1.18298		ADGB	0.608709	-1.41059
AKIRIN2	0.00339388	0.34735		3110040N11Rik	0.0761415	0.108033		ADGB-DT	NA	NA		ADGB-DT	NA	NA
AKNA	0.00355373	0.472043		3110043O21Rik	0.607741	0.02862		ADGRA1	0.01065	2.31259		ADGRA1	0.0749994	2.51108
AKNAD1	0.0990015	0.163923		3110052M02Rik	0.204713	0.185757		ADGRA1-AS1	1	0		ADGRA1-AS1	0.925643	-0.50378
AKR1A1	0.0392859	-0.20218		3110053B16Rik	0.034997	-0.180706		ADGRA2	4.94399e-07	-1.27177		ADGRA2	0.991886	-0.004001
AKR1B1	0.812583	-0.00916667		3110057O12Rik	0.194236	0.0932367		ADGRA3	0.674	0.0425122		ADGRA3	0.829369	-0.0328896
AKR1B10	1.76142e-05	-2.34723		3110062M04Rik	0.240713	-0.16838		ADGRA3P1	0.262238	0.726931		ADGRA3P1	0.399429	1.17105
AKR1B10	1.76142e-05	-2.34723		3110070M22Rik	0.211676	-0.136193		ADGRB1	0.0230055	-0.722642		ADGRB1	0.252112	0.894844
AKR1B10	1.76142e-05	-2.34723		3110079O15Rik	0.0446283	-0.20304		ADGRB2	0.595448	0.063074		ADGRB2	0.900851	0.0266488
AKR1D1	0.324854	0.11911		3110082I17Rik	0.589581	-0.0222367		ADGRB3	0.736772	-0.356753		ADGRB3	0.538919	0.65985
AKR1E2	0.0750205	-0.24358		3110082J24Rik	0.0167732	-0.14964		ADGRB3-DT	0.887272	0.146004		ADGRB3-DT	0.407104	0.874107
AKR7L	0.257604	0.08606		3222401L13Rik	0.218643	-0.168		ADGRD1	0.0139389	0.659223		ADGRD1	0.129509	-1.7136
AKT1	0.0439259	-0.252767		3300002A11Rik	0.0085836	0.5157		ADGRD1-AS1	0.853283	0.0530627		ADGRD1-AS1	1	0
AKT1S1	0.00157896	-0.21153		3300002I08Rik	0.993067	0.0004		ADGRD2	0.154527	-0.686748		ADGRD2	0.966171	0.0540656
AKT2	0.023473	-0.152733		3425401B19Rik	0.061798	-0.101423		ADGRE1	6.47568e-05	-0.622466		ADGRE1	0.618914	0.650368
AKT3	0.0107052	-0.208723		3426406K10Rik	0.126942	-0.06987		ADGRE2	0.182584	-0.495971		ADGRE2	0.415009	0.497793
AKTIP	0.0730789	0.26674		3632451O06Rik	0.756684	0.0444		ADGRE3	0.832995	-0.681135		ADGRE3	1	0
ALAD	0.037337	0.25601		3830403N18Rik	0.306853	-0.111157		ADGRE4P	0.858535	-0.634906		ADGRE4P	0.904102	0.650359
ALAS1	0.000469329	-0.475233		3830406C13Rik	0.0750744	0.150793		ADGRE5	0.978254	0.00204012		ADGRE5	0.935953	0.00902105
ALAS2	0.989454	-0.00164667		3830408C21Rik	0.442049	0.07131		ADGRF1	0.0933101	0.940911		ADGRF1	0.586195	-0.379268
ALB	0.502364	0.0371067		3830417A13Rik	0.0153744	-0.139843		ADGRF2	0.138086	-0.763745		ADGRF2	0.000959038	0.707093
ALCAM	2.96604e-05	-0.967567		3930402G23Rik	0.671874	-0.07394		ADGRF3	0.0556544	-0.307849		ADGRF3	0.260259	-0.291223
ALDH16A1	0.0272558	-0.244703		4430402I18Rik	0.0523717	0.490587		ADGRF4	2.70898e-28	-1.36883		ADGRF4	0.228926	0.228372
ALDH18A1	0.0341151	0.20631		4631405J19Rik	0.419169	-0.09362		ADGRF5	0.23117	1.20925		ADGRF5	0.950839	0.0755532
ALDH1A1	0.000514377	-1.5511		4632404H12Rik	0.0409756	0.190263		ADGRF5-AS1	1	0		ADGRF5-AS1	0.904102	0.650359
ALDH1A1	0.000514377	-1.5511		4632415L05Rik	0.012325	0.15037		ADGRF5P1	1	0		ADGRF5P1	0.999176	-0.00156969
ALDH1A2	0.211573	0.10237		4632427E13Rik	0.00772487	0.17284		ADGRF5P2	NA	NA		ADGRF5P2	NA	NA
ALDH1A3	0.000371716	1.15336		4632427I20Rik	0.115953	-0.184383		ADGRG1	6.79926e-07	-0.545086		ADGRG1	0.849784	0.0314533
ALDH1B1	0.14827	0.0568333		4632428N05Rik	0.0436247	-0.476843		ADGRG2	0.000472404	-0.951742		ADGRG2	0.0254123	1.03985
ALDH1L1	0.15483	0.12297		4731417B20Rik	0.351225	-0.10327		ADGRG3	0.0103309	-1.02441		ADGRG3	0.307368	0.774923
ALDH1L2	0.130232	0.187287		4731419I09Rik	0.247662	-0.09906		ADGRG4	0.913625	0.386433		ADGRG4	1	0
ALDH2	0.00021518	0.813533		4732440D04Rik	0.031468	-0.221747		ADGRG5	0.00296186	0.565277		ADGRG5	0.0637313	0.566924
ALDH3A1	2.88912e-05	-2.88116		4732444A12Rik	0.0348927	-0.31984		ADGRG6	0.289949	0.153629		ADGRG6	0.224856	-0.268704
ALDH3A2	0.00138015	0.516933		4732456N10Rik	0.00585051	-0.197627		ADGRG7	0.888057	0.124145		ADGRG7	0.964199	0.0198206
ALDH3B1	0.0248901	-0.3265		4732463B04Rik	0.0220349	-0.337017		ADGRL1	1.97016e-08	0.508356		ADGRL1	0.572719	0.0752511
ALDH3B2	0.069408	0.16729		4732465J04Rik	0.180401	-0.06111		ADGRL1-AS1	0.998187	0.000376138		ADGRL1-AS1	0.817198	0.0693674
ALDH3B2	0.069408	0.16729		4732471J01Rik	0.174548	-0.116717		ADGRL2	0.000355907	-1.01268		ADGRL2	0.914103	0.0463037
ALDH4A1	0.491728	-0.0526433		4833403I15Rik	0.635453	0.0803067		ADGRL3	0.00503023	1.42352		ADGRL3	0.0276498	2.15486
ALDH5A1	0.0358493	0.274857		4833408A19Rik	0.624114	-0.0372067		ADGRL3-AS1	NA	NA		ADGRL3-AS1	NA	NA
ALDH6A1	0.000810819	0.330863		4833413E03Rik	0.0106824	-0.10396		ADGRL4	0.68009	-0.446333		ADGRL4	0.918949	0.147461
ALDH7A1	0.126549	0.1579		4833418N17Rik	0.0556706	-0.204043		ADGRV1	0.000170962	0.792619		ADGRV1	0.733501	0.106254
ALDH8A1	0.709482	0.0264733		4833420G17Rik	0.621969	0.0286667		ADH1A	0.853645	-0.607057		ADH1A	0.988274	0.0732894
ALDH9A1	0.342478	0.0605667		4833422C13Rik	0.690445	-0.0521633		ADH1B	0.973955	-0.116317		ADH1B	0.925643	-0.50378
ALDOA	0.14188	0.047		4833423E24Rik	0.0639909	0.307517		ADH1C	0.842282	-0.197263		ADH1C	0.813367	-0.336038
ALDOA	0.14188	0.047		4833424O15Rik	0.644649	-0.04225		ADH4	0.201086	1.21394		ADH4	0.167829	2.20218
ALDOA	0.14188	0.047		4833427G06Rik	0.000559913	1.27681		ADH5	0.000183335	-0.177892		ADH5	0.148229	-0.103582
ALDOB	0.627709	0.0615467		4833439L19Rik	0.266643	0.0806		ADH5P2	0.920235	-0.356759		ADH5P2	1	0
ALDOC	0.132727	0.18731		4921501E09Rik	0.144364	-0.202897		ADH5P3	0.875569	-0.219928		ADH5P3	0.972677	0.0732901
ALG1	0.852192	-0.01401		4921504E06Rik	0.682171	-0.0301433		ADH5P4	0.441041	-0.443966		ADH5P4	0.943397	0.0798193
ALG10B	0.00907216	-0.338655		4921506M07Rik	0.00333737	0.749367		ADH5P5	0.888274	0.176428		ADH5P5	1	0
ALG11	0.0117017	-0.285753		4921507L20Rik	0.484952	-0.06361		ADH6	0.0604836	1.13234		ADH6	0.99654	0.00410842
ALG12	0.120516	-0.101517		4921507P07Rik	0.0537055	0.274027		ADH7	0.709586	-0.36239		ADH7	0.408505	-1.20638
ALG13	0.600105	-0.0275517		4921508D12Rik	0.357696	-0.0586833		ADHFE1	0.851653	-0.0518902		ADHFE1	0.917488	-0.0746253
ALG14	0.0157354	-0.568807		4921508M14Rik	0.375302	-0.0668367		ADI1	0.022355	0.319103		ADI1	0.584958	-0.115737
ALG2	0.295716	0.0384167		4921509C19Rik	0.102874	-0.0664367		ADI1P1	NA	NA		ADI1P1	NA	NA
ALG3	0.00244851	-0.260467		4921511C20Rik	0.97923	0.00205667		ADI1P2	0.54027	-0.7978		ADI1P2	1	0
ALG5	0.00933178	-0.519733		4921511H03Rik	0.0796129	-0.130663		ADI1P3	NA	NA		ADI1P3	NA	NA
ALG6	0.00403127	-0.65556		4921511M17Rik	0.616012	-0.0280967		ADIG	0.573141	0.902979		ADIG	0.790954	0.650366
ALG8	0.00883666	-0.362933		4921513I03Rik	0.0500089	-0.13913		ADIPOQ	NA	NA		ADIPOQ	NA	NA
ALG9	0.0696867	-0.24126		4921514A10Rik	0.024725	-0.214797		ADIPOQ-AS1	0.967314	0.145987		ADIPOQ-AS1	1	0
ALK	0.0386066	0.191757		4921517D22Rik	0.00372251	-0.31899		ADIPOR1	0.547282	-0.0239341		ADIPOR1	0.6266	-0.0292824
ALKBH1	0.251954	0.113797		4921522P10Rik	0.00753393	-0.19328		ADIPOR1P1	NA	NA		ADIPOR1P1	NA	NA
ALKBH2	0.321713	-0.07367		4921524J17Rik	0.551144	0.06666		ADIPOR1P2	0.967315	0.145983		ADIPOR1P2	0.925643	-0.50378
ALKBH3	0.0211491	-0.13763		4921524L21Rik	0.675288	-0.02737		ADIPOR2	0.00663981	0.210708		ADIPOR2	0.358507	-0.108291
ALKBH3	0.0211491	-0.13763		4921530L21Rik	0.137887	-0.11023		ADIRF	NA	NA		ADIRF	NA	NA
ALKBH4	0.337274	0.131743		4921533I20Rik	0.842978	-0.01423		ADIRF-AS1	0.0121841	-0.551573		ADIRF-AS1	0.321154	0.357545
ALKBH5	0.0413589	-0.162033		4921536K21Rik	0.0395095	0.162657		ADISSP	0.702989	-0.0364029		ADISSP	0.171247	0.197046
ALKBH6	0.0641273	-0.238583		4921539E11Rik	0.290274	-0.0295967		ADK	0.000909282	-0.276808		ADK	0.569887	0.0708025
ALKBH7	0.761894	0.0164067		4922502B01Rik	0.389429	-0.05026		ADM	8.7475e-06	-0.620637		ADM	0.861697	-0.037371
ALKBH8	0.0293721	0.515323		4922502D21Rik	0.338675	-0.05256		ADM-DT	0.0170767	-0.503727		ADM-DT	0.487858	0.41105
ALLC	0.428872	0.07493		4930402F06Rik	0.15416	-0.0738967		ADM2	0.0524805	0.216978		ADM2	0.145083	-0.244526
ALMS1	0.442553	-0.0828733		4930402H24Rik	0.0219868	-0.208903		ADM5	0.0076464	0.353159		ADM5	0.0638251	0.331417
ALOX12	0.44216	0.102137		4930402K13Rik	0.0919503	-0.135743		ADNP	0.000148806	0.189618		ADNP	0.496927	-0.052324
ALOX12B	0.192743	0.1067		4930404A10Rik	0.39091	-0.0423333		ADNP-AS1	0.690692	-0.0609633		ADNP-AS1	0.477753	0.143718
ALOX15	0.0739578	0.27983		4930404N11Rik	0.231041	0.09747		ADNP2	0.00448362	0.205171		ADNP2	0.0779729	0.210537
ALOX15B	0.644609	-0.0465067		4930407I10Rik	0.155229	-0.20613		ADO	0.395646	0.0332838		ADO	0.00467203	-0.168913
ALOX5	0.0127404	-0.218463		4930408O17Rik	0.128621	-0.185537		ADORA1	0.0654872	0.645694		ADORA1	0.657651	-0.273362
ALOX5AP	0.00170748	0.55934		4930412D23Rik	0.179936	-0.149867		ADORA2A	0.370408	0.324267		ADORA2A	0.313736	-1.22201
ALOXE3	0.0147819	0.499983		4930412M03Rik	0.155912	0.129643		ADORA2A-AS1	0.944922	-0.0257144		ADORA2A-AS1	0.642259	0.432447
ALPI	0.0154894	0.22679		4930412O13Rik	0.11671	-0.208587		ADORA2B	5.84745e-06	-0.83167		ADORA2B	0.134496	-0.415541
ALPI	0.0154894	0.22679		4930415F15Rik	0.786047	0.02102		ADORA2BP1	0.920235	-0.356759		ADORA2BP1	1	0
ALPI	0.0154894	0.22679		4930415L06Rik	0.383556	0.0544167		ADORA3	NA	NA		ADORA3	NA	NA
ALPK1	0.00054448	-0.89395		4930415O20Rik	0.959156	0.00252		ADPGK	0.451532	0.0388983		ADPGK	0.23622	0.094941
ALPK2	5.57278e-05	-2.01512		4930417O22Rik	0.169413	-0.1135		ADPGK-AS1	0.946748	0.0214817		ADPGK-AS1	0.180521	-1.23519
ALPK3	0.389338	0.0399067		4930421P07Rik	0.578814	-0.0357767		ADPRH	0.377688	0.131063		ADPRH	0.162605	0.346971
ALPL	0.000966471	0.19593		4930423O20Rik	0.0670122	-0.0675767		ADPRHL1	0.0677511	-0.193601		ADPRHL1	0.643761	0.0882202
ALPP	0.035606	0.752807		4930425F17Rik	0.0848437	-0.279007		ADPRM	0.00879266	-0.394435		ADPRM	0.378718	-0.216948
ALPP	0.035606	0.752807		4930426D05Rik	0.164096	-0.0956233		ADPRS	0.167817	0.0729505		ADPRS	0.733845	-0.0244185
ALPP	0.035606	0.752807		4930426L09Rik	0.0739388	-0.24277		ADRA1A	0.914011	0.364581		ADRA1A	1	0
ALS2	0.0278223	-0.38155		4930427A07Rik	0.0690588	-0.10983		ADRA1B	0.128027	0.250765		ADRA1B	0.674409	0.0994998
ALS2CL	0.0633489	0.11673		4930428D18Rik	0.559773	-0.0429		ADRA1D	0.00261813	-0.642288		ADRA1D	0.127531	-1.68929
ALX1	0.000493236	-2.84611		4930429B21Rik	0.100908	-0.0944467		ADRA2A	6.02048e-07	-2.08123		ADRA2A	0.363929	0.568428
ALX3	0.781851	0.0414567		4930430A15Rik	0.577906	0.0725267		ADRA2B	0.461413	-0.471887		ADRA2B	0.113245	1.48774
ALX4	0.321027	-0.0721867		4930430D24Rik	0.477955	0.0646567		ADRA2C	0.411308	-0.0895972		ADRA2C	0.0429504	0.406515
ALYREF	0.576055	0.0214333		4930430F08Rik	0.186649	-0.163213		ADRB1	0.313186	-0.262885		ADRB1	0.230072	-0.50082
ALYREF	0.576055	0.0214333		4930430O22Rik	0.0939358	-0.229657		ADRB2	0.913573	-0.0415028		ADRB2	0.426187	-0.391508
ALYREF	0.576055	0.0214333		4930431F12Rik	0.326229	-0.09539		ADRB3	0.777252	-0.678773		ADRB3	0.858135	0.650364
ALYREF	0.576055	0.0214333		4930431P22Rik	0.145462	-0.252943		ADRM1	0.0115388	0.243348		ADRM1	0.842226	0.0288533
ALYREF	0.576055	0.0214333		4930432E11Rik	0.0543385	-0.299857		ADSL	0.00981244	-0.13863		ADSL	0.270163	-0.0872619
ALYREF	0.576055	0.0214333		4930432F04Rik	0.438815	-0.04967		ADSS1	1.54792e-06	0.716666		ADSS1	0.585917	-0.129302
ALYREF	0.576055	0.0214333		4930432K21Rik	0.0142867	-0.30832		ADSS2	0.200587	-0.128186		ADSS2	0.173489	-0.20755
ALYREF	0.576055	0.0214333		4930432M17Rik	0.374638	-0.0788267		ADTRP	0.623982	-0.126847		ADTRP	0.800114	0.1114
ALYREF	0.576055	0.0214333		4930433I11Rik	0.118024	-0.21834		AEBP1	0.346092	0.398678		AEBP1	0.136412	0.846838
ALYREF	0.576055	0.0214333		4930433N12Rik	0.653875	-0.03527		AEBP2	2.66201e-06	0.392057		AEBP2	0.329855	0.126649
ALYREF	0.576055	0.0214333		4930435E12Rik	0.0138569	-0.25169		AEN	0.00815652	0.114482		AEN	0.0242829	-0.164128
ALYREF	0.576055	0.0214333		4930435H24Rik	0.0295516	-0.125033		AFAP1	0.418322	-0.0655242		AFAP1	0.132131	0.201636
ALYREF	0.576055	0.0214333		4930438A08Rik	0.0638521	-0.15057		AFAP1-AS1	0.823174	-0.0373587		AFAP1-AS1	0.103758	-0.133731
ALYREF	0.576055	0.0214333		4930442E04Rik	0.02564	-0.28508		AFAP1L1	0.437933	-0.23417		AFAP1L1	0.883263	0.0671402
ALYREF	0.576055	0.0214333		4930442H23Rik	0.0193893	-0.214567		AFAP1L2	0.072064	0.439564		AFAP1L2	0.931808	-0.0321934
ALYREF	0.576055	0.0214333		4930444G20Rik	0.161295	-0.114623		AFDN	0.469162	-0.051243		AFDN	0.160021	0.15124
ALYREF	0.576055	0.0214333		4930444P10Rik	0.0285304	0.37504		AFDN-DT	0.379382	0.580529		AFDN-DT	0.808875	0.082019
AMACR	0.0263257	-0.27764		4930445K14Rik	0.0763926	-0.160323		AFF1	0.000222507	-0.296285		AFF1	0.261067	-0.146902
AMBN	0.668436	-0.05182		4930447A16Rik	0.0162253	-0.282267		AFF2	0.00498417	3.53624		AFF2	0.298725	2.02949
AMBP	0.048145	-0.34689		4930447C04Rik	0.199902	-0.0769167		AFF2-IT1	NA	NA		AFF2-IT1	NA	NA
AMBRA1	0.0185715	-0.14699		4930447F04Rik	0.997914	-0.00021		AFF3	0.913729	-0.193493		AFF3	0.978427	0.07329
AMD1	0.11402	0.125333		4930448K20Rik	0.266945	-0.107893		AFF4	0.782213	0.0228017		AFF4	0.0453575	-0.254267
AMD1	0.11402	0.125333		4930449E01Rik	0.0307851	-0.387273		AFF4-DT	0.537708	0.397895		AFF4-DT	0.416988	1.14649
AMDHD1	0.00661622	-0.620007		4930449I04Rik	0.0341376	-0.304777		AFF4P1	NA	NA		AFF4P1	NA	NA
AMDHD2	0.601489	-0.0386333		4930451C15Rik	0.000576617	1.06967		AFG1L	0.886615	-0.0119831		AFG1L	0.511978	0.092323
AMELX	0.832549	-0.0173133		4930451E10Rik	0.0246385	-0.183023		AFG3L1P	0.496073	-0.0589622		AFG3L1P	0.163386	0.183774
AMER1	0.275353	-0.1336		4930451G09Rik	0.208822	-0.0992633		AFG3L2	0.638589	-0.0229852		AFG3L2	0.659047	-0.0327687
AMER2	0.0058765	0.305427		4930451I11Rik	0.0169886	-0.231767		AFG3L2P1	0.500914	-1.00332		AFG3L2P1	0.778166	0.650367
AMER3	0.250078	0.167877		4930452B06Rik	0.0526115	0.471487		AFM	0.383009	1.16151		AFM	0.812856	-0.503787
AMFR	0.000311631	0.521967		4930453N24Rik	0.0524916	0.150587		AFMID	0.499297	0.0969014		AFMID	0.747402	0.0684197
AMH	0.244319	0.0934467		4930463O16Rik	0.424226	0.0599933		AFP	0.163717	0.599835		AFP	0.618441	0.455613
AMHR2	0.332268	0.0967		4930465K10Rik	0.101527	-0.103847		AFTPH	0.216076	-0.0851399		AFTPH	0.0369372	-0.223131
AMIGO1	0.536336	0.0512967		4930466F19Rik	0.17744	-0.465583		AFTPH-DT	0.195789	0.635743		AFTPH-DT	0.976172	0.0205894
AMIGO2	6.11074e-05	-1.03073		4930467E23Rik	0.0109552	0.659375		AGA	0.00590002	-0.223611		AGA	0.909478	-0.014883
AMIGO3	0.0648846	-0.19165		4930469B13Rik	0.138282	-0.110448		AGA-DT	0.508658	-0.158414		AGA-DT	0.786855	-0.108458
AMMECR1	0.0177956	0.129713		4930469G21Rik	0.0815041	-0.161573		AGAP1	0.0546532	-0.165787		AGAP1	0.791317	-0.0347108
AMMECR1L	0.0961943	0.30754		4930470H14Rik	0.452381	-0.0889333		AGAP1-IT1	0.744938	0.118595		AGAP1-IT1	0.105567	0.747844
AMN	0.542905	0.06052		4930470P17Rik	0.0105621	-0.13032		AGAP10P	0.507347	-0.105319		AGAP10P	0.481952	0.335375
AMN1	3.21099e-09	-1.27976		4930471G03Rik	0.016928	-0.317637		AGAP11	NA	NA		AGAP11	NA	NA
AMOT	0.00400213	0.131643		4930473A02Rik	0.43965	-0.09007		AGAP12P	0.684414	-0.0838198		AGAP12P	0.519683	-0.354181
AMOTL1	0.0031091	-0.802467		4930474M22Rik	0.244225	-0.156887		AGAP13P	0.428161	0.33672		AGAP13P	0.632076	0.320488
AMOTL2	0.00151413	0.55973		4930474N05Rik	0.180764	-0.11813		AGAP14P	0.190163	-1.06422		AGAP14P	0.173594	0.631741
AMPD1	0.148539	0.10523		4930480E11Rik	0.478439	0.0341		AGAP2	0.0903479	-0.282276		AGAP2	0.100412	0.541512
AMPD2	0.000441939	-0.466163		4930483J18Rik	0.267042	-0.0810767		AGAP2-AS1	0.671408	-0.0432439		AGAP2-AS1	0.199493	0.206222
AMPD3	0.049021	0.401627		4930485B16Rik	0.00517592	1.13843		AGAP3	0.105299	-0.12958		AGAP3	0.286063	-0.129115
AMPH	0.785346	-0.0247233		4930486L24Rik	0.0159105	-0.379053		AGAP4	0.15514	-0.186345		AGAP4	0.749191	0.0539773
AMT	0.414097	0.149		4930500M09Rik	0.0227085	-0.219887		AGAP5	0.624048	-0.0821065		AGAP5	0.463966	-0.295214
AMTN	0.561166	-0.0310567		4930502E18Rik	0.0679863	-0.348723		AGAP6	0.872803	-0.0224404		AGAP6	0.457418	-0.215096
AMZ1	0.357954	0.0699167		4930503B20Rik	0.0392055	-0.21153		AGAP7P	0.22924	0.862541		AGAP7P	0.50813	0.246771
AMZ2	0.490844	0.0193333		4930503E14Rik	0.765972	-0.00758833		AGAP9	0.166497	-0.158664		AGAP9	0.929109	0.0150836
ANAPC1	0.0023968	0.256812		4930503E24Rik	0.1211	-0.183543		AGBL1	0.304154	1.18972		AGBL1	0.517159	1.22744
ANAPC10	0.116095	-0.16282		4930503H13Rik	0.129455	-0.12866		AGBL1-AS1	1	0		AGBL1-AS1	0.820124	1.22743
ANAPC11	0.0269047	-0.238348		4930503L19Rik	0.012843	-0.512857		AGBL2	0.469552	0.134744		AGBL2	0.356734	0.322359
ANAPC13	0.0419292	0.204173		4930504O13Rik	0.406979	-0.07138		AGBL3	0.00153045	-0.348534		AGBL3	0.245143	0.189832
ANAPC15	0.0106843	-0.274833		4930505A04Rik	0.909109	-0.02099		AGBL4	0.944026	-0.152312		AGBL4	0.982218	0.0732899
ANAPC16	0.0371187	-0.240317		4930505N22Rik	0.312773	-0.0928867		AGBL4-AS1	NA	NA		AGBL4-AS1	NA	NA
ANAPC2	0.425234	0.0203767		4930505O20Rik	0.19725	-0.25284		AGBL4-IT1	NA	NA		AGBL4-IT1	NA	NA
ANAPC4	0.0171458	-0.235617		4930506C21Rik	0.250077	-0.110493		AGBL5	0.209448	-0.0991654		AGBL5	0.879138	-0.0182674
ANAPC5	0.225717	-0.0809333		4930506M07Rik	0.0132959	0.182733		AGBL5-AS1	0.919438	-0.0732352		AGBL5-AS1	0.902488	0.119887
ANAPC7	0.643208	0.0212267		4930507D05Rik	0.413474	-0.03734		AGBL5-IT1	0.129152	-0.376402		AGBL5-IT1	0.798637	0.0994219
ANG	0.000175733	-1.08202		4930510E17Rik	0.0153715	-0.230903		AGER	0.939757	-0.00948562		AGER	0.615029	-0.0848078
ANG	0.000175733	-1.08202		4930512B01Rik	0.0112073	-0.22303		AGFG1	0.001211	-0.246817		AGFG1	0.361714	-0.106499
ANG	0.000175733	-1.08202		4930513N10Rik	0.0349403	-0.141267		AGFG2	0.0178957	0.396422		AGFG2	0.00481945	-0.708472
ANG	0.000175733	-1.08202		4930513O06Rik	0.549079	0.0414333		AGGF1	0.000104704	-0.149377		AGGF1	0.218555	0.0754174
ANG	0.000175733	-1.08202		4930515G01Rik	0.742773	0.01818		AGGF1P1	0.699143	-0.127312		AGGF1P1	0.783341	-0.281998
ANGEL1	0.312377	-0.08362		4930515G13Rik	0.128646	0.219077		AGGF1P10	0.992472	0.00450107		AGGF1P10	1	0
ANGEL2	0.212561	-0.0698367		4930517O19Rik	0.170331	-0.02847		AGGF1P2	0.0507323	-0.412642		AGGF1P2	0.523432	0.308431
ANGPT1	0.0275804	-0.345067		4930518F22Rik	0.520849	0.0387133		AGGF1P3	0.900319	-0.0911825		AGGF1P3	0.961661	0.0732902
ANGPT2	0.265797	-0.07932		4930518I15Rik	0.00452206	0.285293		AGGF1P4	NA	NA		AGGF1P4	NA	NA
ANGPT4	0.11588	0.263987		4930519F09Rik	0.193726	-0.12158		AGGF1P5	NA	NA		AGGF1P5	NA	NA
ANGPTL1	0.12377	0.0864933		4930519F16Rik	0.294969	-0.29698		AGGF1P6	0.967314	0.145987		AGGF1P6	1	0
ANGPTL2	0.915254	-0.00477333		4930519G04Rik	0.0631007	-0.213493		AGGF1P7	NA	NA		AGGF1P7	NA	NA
ANGPTL3	0.855812	0.0125833		4930519P11Rik	0.666475	0.0350533		AGGF1P8	NA	NA		AGGF1P8	NA	NA
ANGPTL4	0.00162439	0.853643		4930520K10Rik	0.0151773	-0.296073		AGGF1P9	NA	NA		AGGF1P9	NA	NA
ANGPTL6	0.0423168	0.15265		4930520O04Rik	0.30593	-0.134287		AGK	0.14863	0.0887054		AGK	0.0028765	0.298472
ANGPTL7	0.969138	-0.00247333		4930522H14Rik	0.68567	-0.0370967		AGK-DT	0.0519213	-2.03767		AGK-DT	0.954515	-0.0835972
ANK1	0.000180785	-0.589173		4930522L14Rik	0.573768	0.0426333		AGKP1	0.648954	1.39309		AGKP1	1	0
ANK2	0.000466371	1.20157		4930522N08Rik	0.106131	-0.246233		AGKP2	0.864705	-0.606952		AGKP2	1	0
ANK3	0.109231	0.25941		4930523C07Rik	0.0214495	-0.36776		AGL	0.0213651	0.236936		AGL	0.308775	-0.167189
ANKAR	0.0854836	0.16593		4930524B15Rik	0.0120648	-0.136247		AGMAT	0.00319104	0.369598		AGMAT	0.0284182	0.416613
ANKDD1A	0.273426	0.0433967		4930524J08Rik	0.297226	-0.0490433		AGMO	2.43716e-05	0.773049		AGMO	0.245861	-0.297098
ANKDD1B	0.219677	0.163173		4930524N10Rik	0.639533	0.0671967		AGO1	0.0107499	0.149925		AGO1	0.99604	-0.000442831
ANKEF1	0.001453	-1.05292		4930525M21Rik	0.150383	-0.0812933		AGO2	0.000445536	0.261371		AGO2	0.0226616	-0.256876
ANKFN1	0.125478	0.156903		4930527J03Rik	0.0172545	-0.146773		AGO3	0.233706	0.0806357		AGO3	0.6719	-0.0454971
ANKFY1	0.0167129	0.311597		4930528A17Rik	0.0818501	-0.205047		AGO4	0.26828	-0.139581		AGO4	0.426093	-0.156904
ANKH	0.765824	0.0249733		4930529M08Rik	0.00306438	1.11363		AGPAT1	0.478616	0.0455545		AGPAT1	0.465705	-0.0695058
ANKHD1	0.00120791	-0.263873		4930533L02Rik	0.0324201	-0.27447		AGPAT2	0.518331	0.0866484		AGPAT2	0.361299	0.184929
ANKHD1	0.00120791	-0.263873		4930535I16Rik	0.023189	-0.23662		AGPAT3	0.847857	0.00952032		AGPAT3	0.368583	-0.0681391
ANKIB1	0.00138709	0.285067		4930538K18Rik	0.00615885	-0.194997		AGPAT4	0.357959	-0.128615		AGPAT4	0.17479	-0.286305
ANKK1	0.311186	0.0695933		4930539E08Rik	0.0962023	-0.13548		AGPAT5	0.523837	-0.0559387		AGPAT5	0.868999	0.0220122
ANKLE1	0.643319	-0.0446533		4930542C12Rik	0.131424	-0.163067		AGPAT5P1	NA	NA		AGPAT5P1	NA	NA
ANKLE2	0.00107347	-0.42244		4930542C16Rik	0.0731841	-0.34198		AGPS	0.501393	-0.0512576		AGPS	0.150238	0.167622
ANKMY1	0.346634	-0.05695		4930544G11Rik	0.122631	-0.11362		AGR2	9.12557e-09	0.978882		AGR2	0.0185739	-0.608669
ANKMY2	0.0100245	-0.776517		4930544L04Rik	0.00723515	-0.188757		AGR3	4.09646e-06	4.69601		AGR3	0.849639	-0.261023
ANKRA2	0.0586313	0.1819		4930544M13Rik	0.0384602	-0.20537		AGRN	0.00125045	-0.244008		AGRN	0.863839	-0.0196327
ANKRD1	0.00100265	1.19253		4930546C10Rik	0.00571616	-0.242093		AGRP	0.175866	1.01757		AGRP	0.675717	0.57484
ANKRD10	0.0103494	-0.442963		4930547M16Rik	0.120418	-0.119333		AGT	8.66237e-25	-3.06574		AGT	0.910483	-0.0496498
ANKRD11	0.000379259	0.469263		4930548G14Rik	0.477344	-0.0392133		AGTPBP1	0.00342946	-0.386991		AGTPBP1	0.66937	0.0869682
ANKRD12	0.14046	0.09801		4930548H24Rik	0.0468482	-0.190343		AGTR1	0.108263	0.525421		AGTR1	0.776851	0.227632
ANKRD13A	0.00024834	1.03284		4930549C01Rik	0.0110761	-0.249593		AGTR2	0.549369	1.09965		AGTR2	0.979132	0.07329
ANKRD13B	0.0662541	0.189693		4930550C14Rik	0.0430485	0.308753		AGTRAP	0.00749053	-0.251218		AGTRAP	0.356302	0.130265
ANKRD13C	0.118581	0.140107		4930550L24Rik	0.312811	-0.09213		AGXT	0.958173	-0.134482		AGXT	1	0
ANKRD13D	0.0447323	-0.106393		4930553M12Rik	0.0149298	-0.350173		AGXT2	0.973955	-0.116317		AGXT2	0.925643	-0.50378
ANKRD16	0.0033941	-0.212557		4930555F03Rik	0.121977	-0.08917		AHCTF1	0.00244542	0.180038		AHCTF1	0.675902	0.0386878
ANKRD17	0.00122995	-0.310013		4930555K19Rik	0.453616	-0.10297		AHCTF1P1	0.729586	-0.0721698		AHCTF1P1	0.257176	-0.474462
ANKRD2	0.645772	0.03565		4930556A20Rik	0.944717	-0.00618		AHCY	0.473488	0.0531827		AHCY	0.546883	0.0676689
ANKRD22	0.16301	0.277527		4930556J24Rik	0.011708	-0.19497		AHCYL1	0.0739815	-0.133914		AHCYL1	0.935351	-0.00936656
ANKRD23	0.462192	-0.05513		4930556L07Rik	0.00802364	-0.232223		AHCYL2	0.349679	-0.0865944		AHCYL2	0.221852	-0.180867
ANKRD23	0.462192	-0.05513		4930557A04Rik	0.0248881	0.388333		AHCYP2	0.769618	-0.251428		AHCYP2	0.431381	1.22744
ANKRD24	0.317704	0.126273		4930558K02Rik	0.0224324	-0.2227		AHCYP3	0.967314	0.145987		AHCYP3	1	0
ANKRD27	0.0413958	0.01988		4930560O18Rik	0.102923	-0.254103		AHCYP4	0.973955	-0.116317		AHCYP4	0.925643	-0.50378
ANKRD28	0.00204027	0.5696		4930562C15Rik	0.0665891	0.345877		AHCYP5	0.913625	0.386433		AHCYP5	1	0
ANKRD29	0.316414	0.12975		4930562F07Rik	0.0115559	-0.29116		AHCYP7	0.972205	0.124133		AHCYP7	1	0
ANKRD31	0.0285568	0.59012		4930563D23Rik	0.00680882	-0.270933		AHCYP8	NA	NA		AHCYP8	NA	NA
ANKRD33	0.292986	0.160853		4930563E22Rik	0.0869041	-0.203253		AHDC1	9.37045e-05	0.484888		AHDC1	0.940968	-0.0142039
ANKRD33B	0.0264052	0.338947		4930564B18Rik	0.51794	-0.07425		AHI1	0.70194	0.0395887		AHI1	0.767322	0.0516349
ANKRD34A	0.253297	0.165473		4930564C03Rik	0.0426599	-0.178613		AHI1-DT	0.000649729	-0.689437		AHI1-DT	0.466711	-0.418131
ANKRD34B	0.00480495	-0.17125		4930564D02Rik	0.0532424	-0.192303		AHNAK	0.119802	0.266		AHNAK	0.691878	-0.10269
ANKRD34C	0.431564	0.0553667		4930566D17Rik	0.371042	-0.158297		AHNAK2	6.72375e-05	0.447183		AHNAK2	0.020098	-0.397831
ANKRD35	0.296107	-0.0601433		4930566N20Rik	0.983321	-0.00150333		AHR	1.47831e-08	0.771378		AHR	0.103086	0.336075
ANKRD37	0.842729	-0.0270367		4930567H17Rik	0.47285	-0.0367933		AHRR	0.602943	-0.193791		AHRR	0.17097	1.50533
ANKRD39	0.169905	0.0749933		4930568D16Rik	0.0575145	-0.10907		AHSA1	3.20326e-07	0.24492		AHSA1	0.235809	-0.085787
ANKRD40	0.00526561	0.177533		4930569F06Rik	0.0609781	-0.220707		AHSA2P	4.48723e-07	-0.239173		AHSA2P	0.862856	0.0140473
ANKRD42	0.0587452	-0.301767		4930570N19Rik	0.102783	-0.09244		AHSG	0.286014	0.545874		AHSG	0.5429	-0.45221
ANKRD44	0.00681786	0.45337		4930571K23Rik	0.000692107	-0.350393		AHSP	0.972205	0.124133		AHSP	1	0
ANKRD45	0.96859	-0.00281		4930577N17Rik	0.207176	-0.0219467		AICDA	0.0214069	-0.770469		AICDA	0.594905	-0.365981
ANKRD46	0.0737042	-0.327673		4930578C19Rik	0.395145	-0.15486		AIDA	0.240693	-0.119901		AIDA	0.000199479	-0.597276
ANKRD49	0.339543	0.0958933		4930578G10Rik	0.179033	-1.05955		AIDAP1	0.314122	0.716046		AIDAP1	1	0
ANKRD50	0.00107708	-0.731823		4930578I06Rik	0.0445389	-0.155337		AIDAP2	0.408845	0.243557		AIDAP2	0.192741	-1.35642
ANKRD52	0.00418785	-0.7915		4930578I07Rik	0.00627155	-0.270063		AIDAP3	NA	NA		AIDAP3	NA	NA
ANKRD53	0.816186	0.02861		4930579F01Rik	0.191858	-0.0771267		AIF1	0.691329	0.625794		AIF1	0.97555	0.0732901
ANKRD54	0.526858	-0.0521567		4930579G18Rik	0.155012	-0.11228		AIF1L	0.000999499	0.613772		AIF1L	0.892612	-0.028168
ANKRD55	0.0735785	0.22739		4930579G24Rik	0.0525117	-0.189487		AIFM1	0.155697	0.122766		AIFM1	0.1467	-0.19115
ANKRD6	0.00703949	0.450133		4930579K19Rik	0.0671598	0.205687		AIFM1P1	0.860327	0.626879		AIFM1P1	1	0
ANKRD60	0.355676	0.06508		4930581F22Rik	0.731385	-0.02275		AIFM2	1.04426e-06	-0.316229		AIFM2	0.0195454	0.234969
ANKRD61	0.766313	-0.0359		4930583I09Rik	0.0223453	-0.18196		AIFM3	0.512536	-0.115511		AIFM3	0.954981	0.0181297
ANKRD62	0.356248	0.03501		4930583K01Rik	0.106116	-0.168053		AIG1	1.44671e-08	-0.303755		AIG1	0.605581	-0.0385602
ANKRD9	0.150537	-0.18732		4930584F24Rik	0.686383	-0.0216233		AIG1P1	0.583619	-0.617576		AIG1P1	0.50287	1.22744
ANKS1A	0.0489636	0.0870767		4930588K23Rik	0.0415388	-0.28974		AIM2	0.913627	0.386425		AIM2	0.841299	-1.08085
ANKS1B	0.171257	-0.15058		4930589L23Rik	0.221774	-0.09512		AIMP1	0.633626	-0.0216361		AIMP1	0.142355	0.102533
ANKS3	0.0514703	-0.02665		4930590J08Rik	0.0357521	-0.202597		AIMP1P1	0.920234	-0.356763		AIMP1P1	0.925643	-0.50378
ANKS4B	0.0367958	-0.368387		4930591A17Rik	0.00360003	-0.28561		AIMP1P2	0.860327	0.626879		AIMP1P2	1	0
ANKS6	0.032165	0.129877		4930594M22Rik	0.985097	0.00114		AIMP2	0.00582948	-0.150746		AIMP2	0.321368	-0.0825341
ANKZF1	0.000127492	0.49975		4930595M18Rik	0.10029	0.03424		AIP	0.859205	0.0163879		AIP	0.872799	-0.0221826
ANLN	0.000206407	-0.514467		4930596D02Rik	0.00182819	-0.560647		AIPL1	0.89173	0.33264		AIPL1	0.891865	-0.503784
ANO1	0.594177	0.0282867		4930597O21Rik	0.0713249	-0.207987		AIRE	0.889053	0.364587		AIRE	0.869541	0.650363
ANO10	0.00868234	-0.59547		4930599N23Rik	0.0328272	-0.323177		AIRN	0.456823	-0.91217		AIRN	0.447846	1.40571
ANO2	0.0109514	0.248897		4931400O07Rik	0.0703203	-0.186157		AJAP1	0.965512	0.11391		AJAP1	1	0
ANO3	0.20317	0.132983		4931403M11Rik	0.0507404	-0.277437		AJM1	0.985204	0.0030359		AJM1	0.765447	0.0776779
ANO4	0.478887	0.0649867		4931406B18Rik	0.0953983	-0.194853		AJUBA	0.325564	0.0888256		AJUBA	0.0527948	-0.271334
ANO5	0.00255437	-0.835763		4931406C07Rik	0.0110657	0.35562		AJUBA-DT	0.0197624	0.279109		AJUBA-DT	0.435155	0.167205
ANO6	0.404929	-0.0229333		4931406H21Rik	0.0461027	-0.170567		AK1	0.897879	-0.0162022		AK1	0.479214	-0.144748
ANO7	0.154617	0.124983		4931406P16Rik	0.0149735	-0.351533		AK2	0.474518	-0.0479654		AK2	0.273482	0.11059
ANO8	0.100288	-0.09477		4931408C20Rik	0.0213966	-0.34313		AK2P2	0.940026	-0.133736		AK2P2	1	0
ANO9	0.911964	-0.0113967		4931409K22Rik	0.196267	-0.144117		AK3	0.16995	-0.0826613		AK3	0.0904543	0.164583
ANP32A	0.0736918	-0.17765		4931414P19Rik	0.230827	0.0681367		AK3P2	1	0		AK3P2	0.989167	0.0732892
ANP32B	0.0201496	0.2503		4931415C17Rik	0.046836	-0.240037		AK3P3	0.719708	-0.133673		AK3P3	0.498224	0.35194
ANP32D	0.444762	-0.05145		4931417E11Rik	0.363582	-0.106027		AK3P4	0.969937	-0.116315		AK3P4	0.987496	0.0732895
ANP32E	0.0285191	-0.357473		4931422A03Rik	0.970504	-0.00153		AK3P5	0.323607	0.300785		AK3P5	0.464871	-0.582408
ANPEP	0.545573	0.0385133		4931423N10Rik	0.440285	-0.0473733		AK3P6	NA	NA		AK3P6	NA	NA
ANTXR1	0.00576823	0.3004		4931428F04Rik	0.104399	-0.0764233		AK3P7	0.0743088	1.45644		AK3P7	0.733296	-0.495644
ANTXR2	0.000393502	1.63924		4931428L18Rik	0.0376164	-0.219403		AK4	2.34326e-06	-0.274162		AK4	0.734379	-0.0286638
ANTXRL	0.00205531	1.95565		4931429I11Rik	0.0295184	0.607323		AK4P1	0.328726	-0.223821		AK4P1	0.781152	0.146603
ANXA1	0.010558	-0.223367		4931429L15Rik	0.229424	-0.0731		AK4P2	NA	NA		AK4P2	NA	NA
ANXA10	6.8241e-05	-1.07169		4931429P17Rik	0.0276233	-0.170307		AK4P3	0.700232	0.300474		AK4P3	0.2774	-1.61655
ANXA11	0.00324784	-0.295767		4931431C16Rik	0.156979	-0.0845833		AK4P4	0.815547	0.600091		AK4P4	1	0
ANXA13	0.00125006	-1.73199		4931431F19Rik	0.0137965	-0.380987		AK4P5	NA	NA		AK4P5	NA	NA
ANXA3	0.10061	0.1021		4931440F15Rik	0.037945	-0.26665		AK4P6	NA	NA		AK4P6	NA	NA
ANXA4	1.61548e-05	-1.17977		4931440L10Rik	0.0557405	-0.253153		AK5	0.00948499	-0.839673		AK5	0.0293939	1.24111
ANXA5	0.517534	0.0217		4931440P22Rik	0.740839	-0.0323967		AK6	0.000116494	-0.318456		AK6	0.483926	0.0877957
ANXA6	0.00215602	-0.565283		4932411E22Rik	0.0359622	0.509963		AK6P1	0.858536	-0.634901		AK6P1	1	0
ANXA7	0.0341912	0.175067		4932411N23Rik	0.0524916	-0.220317		AK6P2	NA	NA		AK6P2	NA	NA
ANXA8	0.000284732	-1.54758		4932412D23Rik	0.0457966	-0.20714		AK7	0.147531	-0.125675		AK7	0.469483	0.115203
ANXA9	0.202849	-0.181867		4932414J04Rik	0.00127788	-0.268743		AK8	0.120982	-0.330056		AK8	0.296642	0.391496
AOAH	0.00578633	0.24313		4932414N04Rik	0.157813	-0.171963		AK9	0.238623	-0.175488		AK9	0.151519	-0.334738
AOC1	0.719965	0.0435133		4932415M13Rik	0.0766094	-0.165635		AKAIN1	0.967315	0.145983		AKAIN1	0.925643	-0.50378
AOC1	0.719965	0.0435133		4932416K20Rik	0.172766	-0.18604		AKAP1	0.0119252	0.250794		AKAP1	0.805026	0.0376485
AOC1	0.719965	0.0435133		4932418E24Rik	0.0101941	0.572427		AKAP1-DT	0.878417	-0.0288119		AKAP1-DT	0.514124	-0.205725
AOC1	0.719965	0.0435133		4932422M17Rik	0.458916	-0.04986		AKAP10	0.358348	0.0705035		AKAP10	0.460904	-0.0941868
AOC2	0.0348969	0.303093		4932427H20Rik	0.353779	-0.0886367		AKAP11	0.30511	0.0909783		AKAP11	0.0258421	-0.320576
AOC3	0.118218	0.198892		4932430I15Rik	0.0602603	-0.470057		AKAP12	0.0115305	-0.500785		AKAP12	0.773549	-0.0865687
AOX1	0.0400469	-0.128033		4932431P20Rik	0.0570689	-0.230195		AKAP13	6.76644e-06	0.288313		AKAP13	0.67252	-0.0423429
AP1AR	0.26025	-0.0789133		4932435O22Rik	0.169354	-0.205563		AKAP13-AS1	0.740551	0.258548		AKAP13-AS1	0.477907	-1.08086
AP1B1	0.331242	0.08386		4932438A13Rik	0.550527	-0.0312793		AKAP14	0.952326	-0.0809419		AKAP14	0.170479	-2.85392
AP1G1	3.86364e-05	-0.2305		4932438H23Rik	0.323249	-0.115057		AKAP17A	0.000597032	0.496656		AKAP17A	0.423324	-0.17633
AP1G2	0.0133368	-0.349213		4932442E05Rik	0.235989	-0.138383		AKAP17BP	0.507311	0.780245		AKAP17BP	0.491639	1.21751
AP1M1	0.021245	-0.178173		4932442L08Rik	0.665259	-0.0328567		AKAP3	0.438914	0.222133		AKAP3	0.75857	0.143177
AP1M2	0.102158	-0.16447		4932443L11Rik	0.790844	0.01122		AKAP4	NA	NA		AKAP4	NA	NA
AP1S1	0.602373	-0.0484833		4933400A11Rik	0.0877846	-0.08173		AKAP5	0.798022	0.0399451		AKAP5	0.771016	0.0665446
AP1S2	0.000544351	0.94759		4933401B06Rik	0.0399686	-0.21053		AKAP6	0.282	0.158625		AKAP6	0.529312	0.178228
AP1S3	0.373053	0.09363		4933402D24Rik	0.86804	-0.00756333		AKAP7	0.365183	-0.092652		AKAP7	7.7291e-06	0.717457
AP2A1	0.00449736	-0.323033		4933402E13Rik	0.512772	-0.0249733		AKAP8	0.159948	0.0946365		AKAP8	0.816291	-0.0236953
AP2A2	0.00559293	-0.376233		4933402J07Rik	0.593065	-0.0581367		AKAP8L	0.547488	0.0586747		AKAP8L	0.177495	-0.198402
AP2B1	0.410372	0.0281667		4933402N03Rik	0.431992	-0.105183		AKAP8P1	1	0		AKAP8P1	0.989167	0.0732892
AP2M1	0.21746	0.103967		4933402N22Rik	0.480971	-0.0768478		AKAP9	0.433471	0.0629784		AKAP9	0.4613	-0.0946547
AP2S1	0.554793	-0.0269667		4933402P03Rik	0.0147286	-0.291613		AKIP1	0.197703	0.0864353		AKIP1	0.487984	0.0712489
AP3B1	0.00967708	-0.347933		4933404G15Rik	0.046615	-0.13846		AKIRIN1	0.108302	0.0906501		AKIRIN1	0.844106	-0.0168393
AP3B2	0.610827	0.04062		4933405L10Rik	0.159887	-0.172003		AKIRIN1P1	0.967314	0.145987		AKIRIN1P1	1	0
AP3D1	0.0731749	-0.1104		4933405O20Rik	0.0883567	-0.221217		AKIRIN1P2	0.975147	0.0553405		AKIRIN1P2	1	0
AP3M1	0.00533248	0.279		4933406J08Rik	0.0111436	-0.146743		AKIRIN2	0.0262612	-0.195777		AKIRIN2	0.774725	0.0388005
AP3M2	0.000239886	-0.452793		4933406M09Rik	0.238668	-0.185597		AKIRIN2P1	NA	NA		AKIRIN2P1	NA	NA
AP3S1	0.0691231	0.18019		4933406P04Rik	0.654003	0.0544033		AKNA	0.381997	-0.260763		AKNA	0.902674	-0.0555971
AP4B1	0.00900366	-0.326177		4933407E24Rik	0.190739	-0.112203		AKNAD1	0.929254	0.0465462		AKNAD1	0.72782	-0.466607
AP4B1	0.00900366	-0.326177		4933407I18Rik	0.25575	0.142		AKR1A1	0.888371	0.0124802		AKR1A1	0.725999	-0.0473834
AP4E1	0.202799	-0.071		4933407L21Rik	0.163482	-0.14259		AKR1B1	9.81942e-09	-0.718647		AKR1B1	0.904358	-0.0228546
AP4M1	0.00694013	-0.460307		4933408B17Rik	0.98028	0.00174333		AKR1B10	0.690194	0.0368322		AKR1B10	0.000902559	-0.479892
AP4S1	0.215286	0.25875		4933408J17Rik	0.147752	-0.189417		AKR1B10P1	0.820892	-0.0561927		AKR1B10P1	0.186613	-1.37063
AP5B1	0.201311	-0.138987		4933409G03Rik	0.0415198	-0.17336		AKR1B10P2	0.918492	0.364579		AKR1B10P2	1	0
AP5M1	0.00897977	-0.26719		4933409K07Rik	0.989676	0.00284286		AKR1B15	0.000477542	-0.46459		AKR1B15	0.51005	0.421006
AP5S1	0.296395	-0.0780533		4933411G06Rik	0.465484	0.0708133		AKR1B1P1	0.611232	-0.370228		AKR1B1P1	0.96407	0.0732902
AP5Z1	0.272149	0.129103		4933411G11Rik	0.463921	-0.0769333		AKR1B1P2	0.940768	0.0989942		AKR1B1P2	0.774591	0.650367
APAF1	0.0562081	-0.26757		4933411K16Rik	0.0370314	-0.452647		AKR1B1P3	0.762265	-0.380343		AKR1B1P3	1	0
APBA1	0.464422	0.115107		4933411K20Rik	0.0317447	0.24432		AKR1B1P4	0.293759	-2.13483		AKR1B1P4	1	0
APBA2	0.0129268	-0.34888		4933411O13Rik	0.258286	-0.107427		AKR1B1P5	0.967315	0.145983		AKR1B1P5	0.904102	0.650359
APBA3	0.308558	0.10099		4933412A08Rik	0.0139169	-0.248583		AKR1B1P6	0.749801	-0.967724		AKR1B1P6	1	0
APBB1	0.0918934	-0.172947		4933412E24Rik	0.0628779	-0.264563		AKR1B1P7	0.396644	-0.648193		AKR1B1P7	0.110923	2.50663
APBB1IP	0.000979646	-0.920327		4933413J09Rik	0.0419979	-0.0821833		AKR1B1P8	0.833329	-0.681147		AKR1B1P8	1	0
APBB2	0.00063199	1.24123		4933414I15Rik	0.0243778	-0.300463		AKR1C1	0.784778	0.0456423		AKR1C1	0.881885	-0.0380973
APBB3	0.219648	-0.14115		4933415A04Rik	0.0208223	-0.24027		AKR1C2	3.69951e-06	-0.386012		AKR1C2	0.763798	0.0410173
APC	0.0472805	-0.30587		4933415F23Rik	0.14136	-0.09018		AKR1C3	0.659752	0.0393201		AKR1C3	0.487906	-0.0947101
APC2	0.991704	-0.00077		4933416C03Rik	0.236109	-0.14156		AKR1C4	0.00420728	-0.354771		AKR1C4	0.0774503	0.860555
APCDD1	0.0429106	0.268427		4933417A18Rik	0.124105	-0.18616		AKR1C5P	0.0415154	1.72966		AKR1C5P	1	0
APCS	0.390348	0.0887567		4933421I07Rik	0.0892571	-0.08844		AKR1C6P	0.422205	-0.155435		AKR1C6P	0.699421	-0.503787
APEH	0.0595257	-0.134413		4933422H20Rik	0.0321448	-0.29142		AKR1C7P	0.0130716	-0.315632		AKR1C7P	0.0479078	2.17488
APEX1	0.00931516	0.176		4933425L06Rik	0.395272	-0.0816733		AKR1C8	0.882884	0.0502449		AKR1C8	0.956458	0.0732902
APEX2	0.00313775	-0.400117		4933426M11Rik	0.817423	0.00776667		AKR1D1	0.0738647	-1.16658		AKR1D1	0.101585	2.21167
APH1A	0.371572	0.0515267		4933427D06Rik	0.0556787	-0.28145		AKR1D1P1	0.914668	0.364581		AKR1D1P1	1	0
APH1B	0.00103452	-1.15538		4933427D14Rik	0.372025	0.03066		AKR1E2	0.570461	0.0841585		AKR1E2	0.462005	0.240749
APH1B	0.00103452	-1.15538		4933427E11Rik	0.147804	-0.162543		AKR7A2	0.488732	0.0791871		AKR7A2	0.144571	0.250545
API5	0.360657	-0.0639333		4933427E13Rik	0.151085	-0.09893		AKR7A2P1	0.0678449	0.669955		AKR7A2P1	0.954151	0.070775
APIP	0.107307	-0.294973		4933427G17Rik	0.356823	-0.0821867		AKR7A2P2	0.302513	-1.02922		AKR7A2P2	1	0
APLF	0.0555781	0.263817		4933427G23Rik	0.289018	0.146427		AKR7A3	0.61621	0.152462		AKR7A3	0.314725	0.216969
APLN	0.378518	0.0881		4933427I18Rik	0.0129416	-0.141993		AKR7L	0.231955	0.366001		AKR7L	0.476789	-0.267131
APLNR	0.491802	0.101543		4933428G20Rik	0.20267	-0.110643		AKT1	0.00183945	0.266841		AKT1	0.225662	0.157299
APLP1	0.00150245	-1.11309		4933428M09Rik	0.173574	-0.164443		AKT1S1	0.851391	0.0119363		AKT1S1	0.621198	-0.0478969
APLP2	0.000608526	0.6159		4933428P19Rik	0.00830624	-0.117823		AKT2	0.00104013	0.163028		AKT2	0.0927371	-0.128148
APMAP	0.273129	0.0816367		4933429H19Rik	0.103252	-0.207383		AKT3	0.0015044	-0.548507		AKT3	0.886141	0.0375617
APOA1	0.171222	0.147192		4933430I17Rik	0.0443611	-0.214623		AKT3-IT1	0.990949	-0.00804401		AKT3-IT1	0.959666	0.0732902
APOA2	0.346926	0.13819		4933431E20Rik	0.551433	0.0363133		AKTIP	5.48592e-08	-0.22806		AKTIP	0.729358	0.0212536
APOA4	0.878632	-0.009315		4933432I09Rik	0.123511	-0.19887		AKTIPP1	0.824317	0.412359		AKTIPP1	0.979355	0.07329
APOA5	0.995658	0.000413333		4933433C11Rik	0.0532927	-0.21248		AKTIPP2	0.403933	0.424441		AKTIPP2	0.307668	-1.18504
APOB	0.569572	0.06827		4933434E20Rik	0.825826	-0.0131083		AKTIPP3	NA	NA		AKTIPP3	NA	NA
APOBEC1	0.109644	-0.0867933		4933434I20Rik	0.523444	-0.0532767		ALAD	0.056824	0.29895		ALAD	0.67009	-0.101436
APOBEC2	0.483399	0.0860133		4933434M16Rik	0.079613	-0.132567		ALAS1	0.254494	0.0646321		ALAS1	0.000757251	-0.286881
APOBEC3H	0.0764558	0.14854		4933436I01Rik	0.900496	-0.00388667		ALAS2	0.726062	-0.293865		ALAS2	0.89208	0.121949
APOBEC4	0.786879	-0.0192133		4933439C10Rik	0.0104179	0.288533		ALB	0.227275	-0.697297		ALB	0.499067	0.737576
APOBR	0.0976311	0.147713		4933440M02Rik	0.025657	-0.26694		ALCAM	0.0502707	-0.194775		ALCAM	0.870572	0.0245905
APOC1	0.000136658	0.60846		4933440N22Rik	0.0162748	-0.255083		ALDH16A1	0.198543	0.147288		ALDH16A1	0.697967	0.0673677
APOC2	0.656969	0.04548		5031414D18Rik	0.0125219	-0.234967		ALDH18A1	0.000273395	0.305549		ALDH18A1	0.631512	0.0617332
APOC2	0.656969	0.04548		5031425E22Rik	0.615041	-0.0416533		ALDH1A1	0.699133	0.0882173		ALDH1A1	0.185391	0.478608
APOC3	0.338171	0.0857717		5031434C07Rik	0.0346307	-0.331533		ALDH1A2	0.00915637	-0.63509		ALDH1A2	0.734957	-0.0419376
APOC4	0.656487	0.0253067		5031439G07Rik	0.000855182	-0.22055		ALDH1A2-AS1	0.809156	-0.356755		ALDH1A2-AS1	0.920078	-0.200772
APOC4-APOC2	0.0845198	0.0862267		5033430I15Rik	0.127343	-0.228387		ALDH1A3	0.272392	-0.162589		ALDH1A3	0.457765	-0.154399
APOC4-APOC2	0.0845198	0.0862267		5330416C01Rik	0.124204	-0.0769567		ALDH1A3-AS1	0.849228	0.0315097		ALDH1A3-AS1	0.974311	-0.00879191
APOD	0.000661595	-1.01071		5330417C22Rik	0.0197595	1.17423		ALDH1B1	0.101783	-0.163388		ALDH1B1	0.92303	0.0148903
APOE	0.945733	0.00548667		5330417H12Rik	0.0326773	-0.179743		ALDH1L1	7.31777e-09	-2.58334		ALDH1L1	0.334886	-0.600758
APOF	0.361316	0.192007		5330426P16Rik	0.273272	-0.306837		ALDH1L1-AS1	NA	NA		ALDH1L1-AS1	NA	NA
APOH	0.000178662	-2.65945		5330432E05Rik	0.0895654	-0.142207		ALDH1L1-AS2	0.470998	-0.639984		ALDH1L1-AS2	0.0118898	-1.34919
APOL1	0.0026836	-1.00501		5330438D12Rik	0.281772	0.0730633		ALDH1L2	0.143158	-0.232679		ALDH1L2	0.507074	-0.163223
APOL1	0.0026836	-1.00501		5330438I03Rik	0.385213	-0.1118		ALDH2	0.000236382	0.520913		ALDH2	0.268832	-0.238339
APOL1	0.0026836	-1.00501		5330439B14Rik	0.0264783	-0.28612		ALDH3A1	0.000881234	1.62192		ALDH3A1	0.0224241	-1.71979
APOL1	0.0026836	-1.00501		5430401F13Rik	0.0717344	-0.05709		ALDH3A2	0.00329884	-0.23981		ALDH3A2	0.23189	-0.155729
APOL1	0.0026836	-1.00501		5430403G16Rik	0.34904	0.1392		ALDH3B1	0.540512	-0.0329738		ALDH3B1	0.648889	-0.0378961
APOL1	0.0026836	-1.00501		5430411C19Rik	0.0866555	-0.17925		ALDH3B2	0.900863	-0.103041		ALDH3B2	0.558886	-0.653689
APOL1	0.0026836	-1.00501		5430416O09Rik	0.571937	-0.0505767		ALDH4A1	0.199621	0.169033		ALDH4A1	0.97151	-0.0071049
APOL1	0.0026836	-1.00501		5430417L22Rik	0.0354179	-0.29651		ALDH5A1	9.85826e-06	0.195228		ALDH5A1	0.318439	0.0764382
APOL1	0.0026836	-1.00501		5430419D17Rik	0.0165443	0.13288		ALDH6A1	0.413126	0.126712		ALDH6A1	0.533688	-0.147395
APOL1	0.0026836	-1.00501		5430427O19Rik	0.20397	-0.247557		ALDH7A1	0.530255	0.106868		ALDH7A1	0.669095	-0.11013
APOL1	0.0026836	-1.00501		5430435G22Rik	0.111151	-0.20029		ALDH7A1P1	0.872766	0.0792532		ALDH7A1P1	0.302544	-0.855675
APOL2	0.0238511	-0.34551		5530400C23Rik	0.383853	-0.13906		ALDH7A1P2	NA	NA		ALDH7A1P2	NA	NA
APOL2	0.0238511	-0.34551		5530401A14Rik	0.233346	-0.0534333		ALDH7A1P3	NA	NA		ALDH7A1P3	NA	NA
APOL2	0.0238511	-0.34551		5730407I07Rik	0.214042	-0.214017		ALDH7A1P4	NA	NA		ALDH7A1P4	NA	NA
APOL2	0.0238511	-0.34551		5730408K05Rik	0.195213	-0.04962		ALDH8A1	0.0214286	-0.49284		ALDH8A1	0.670647	-0.124995
APOL2	0.0238511	-0.34551		5730409E04Rik	0.00322322	-0.27994		ALDH9A1	0.00672975	0.155811		ALDH9A1	0.189064	-0.115626
APOL2	0.0238511	-0.34551		5730409K12Rik	0.170883	-0.148977		ALDOA	0.00585922	-0.311201		ALDOA	0.0178516	-0.40471
APOL2	0.0238511	-0.34551		5730446D14Rik	0.139977	-0.13041		ALDOAP1	0.728648	-0.475134		ALDOAP1	0.759562	-0.631557
APOL2	0.0238511	-0.34551		5730455P16Rik	0.00623555	0.107167		ALDOAP2	0.918065	0.07327		ALDOAP2	0.404201	-0.664214
APOL2	0.0238511	-0.34551		5730460C07Rik	0.117455	-0.10109		ALDOB	0.175352	0.427803		ALDOB	0.251942	0.330594
APOL2	0.0238511	-0.34551		5730471H19Rik	0.561627	-0.0589267		ALDOC	5.29448e-05	0.819018		ALDOC	0.877729	0.0520495
APOL2	0.0238511	-0.34551		5730507C01Rik	0.981962	-0.00235		ALG1	0.524865	-0.0391898		ALG1	0.0466276	-0.184936
APOL3	0.166397	0.0893533		5730508B09Rik	0.00563446	0.37595		ALG10	0.00023265	0.519784		ALG10	0.816795	-0.048042
APOL3	0.166397	0.0893533		5730522E02Rik	0.0651581	-0.200813		ALG10B	0.00889683	0.282698		ALG10B	0.0451224	-0.34748
APOL3	0.166397	0.0893533		5730559C18Rik	0.0296171	0.481363		ALG11	0.852614	0.0190874		ALG11	0.00657509	-0.494784
APOL3	0.166397	0.0893533		5730585A16Rik	0.0507234	-0.139863		ALG12	0.234405	-0.105964		ALG12	0.0107376	-0.34976
APOL3	0.166397	0.0893533		5730596B20Rik	0.0478854	-0.328533		ALG13	0.117415	-0.0729381		ALG13	0.00821503	0.212559
APOL3	0.166397	0.0893533		5830403L16Rik	0.832717	-0.0224867		ALG13-AS1	0.849661	-0.0509949		ALG13-AS1	0.183267	-1.48317
APOL3	0.166397	0.0893533		5830411N06Rik	0.0556667	-0.269683		ALG14	0.782035	-0.0192372		ALG14	0.0112831	0.297403
APOL3	0.166397	0.0893533		5830415F09Rik	0.0378305	-0.239613		ALG14-AS1	0.227434	1.63545		ALG14-AS1	0.972401	0.0732901
APOL3	0.166397	0.0893533		5830416P10Rik	0.0807918	-0.136047		ALG1L10P	0.502572	-0.175096		ALG1L10P	0.533979	0.381413
APOL3	0.166397	0.0893533		5830417I10Rik	0.753402	0.02295		ALG1L11P	0.117339	-1.13773		ALG1L11P	0.733739	-0.462277
APOL3	0.166397	0.0893533		5830418K08Rik	0.333396	0.0863167		ALG1L12P	0.289248	-0.655817		ALG1L12P	0.46635	0.305732
APOL4	0.634225	0.05299		5830428H23Rik	0.580058	-0.0241083		ALG1L13P	0.0114096	-0.597929		ALG1L13P	0.420659	0.291038
APOL4	0.634225	0.05299		5830453K13Rik	0.0277934	-0.1817		ALG1L14P	0.938611	-0.110217		ALG1L14P	0.766786	0.650367
APOL4	0.634225	0.05299		5830454E08Rik	0.0526134	-0.220103		ALG1L15P	0.540728	-0.502413		ALG1L15P	0.660541	-0.485635
APOL4	0.634225	0.05299		5830462I19Rik	0.163791	-0.152207		ALG1L1P	0.000205027	0.89422		ALG1L1P	0.867932	-0.0457878
APOL4	0.634225	0.05299		5830472F04Rik	0.79636	0.0309033		ALG1L2	0.41502	-0.239415		ALG1L2	0.713573	-0.145959
APOL4	0.634225	0.05299		5830473C10Rik	0.267153	-0.11441		ALG1L3P	0.447187	1.59645		ALG1L3P	0.875753	-0.503785
APOL4	0.634225	0.05299		5830477G23Rik	0.0471999	-0.18165		ALG1L5P	0.144338	-1.19094		ALG1L5P	0.822646	0.195137
APOL4	0.634225	0.05299		5930403L14Rik	0.0307173	-0.149733		ALG1L6P	0.00954395	-0.297428		ALG1L6P	0.945892	-0.0212681
APOL4	0.634225	0.05299		5930403N24Rik	0.0389634	-0.299127		ALG1L7P	0.267312	-0.254956		ALG1L7P	0.833536	-0.176124
APOL4	0.634225	0.05299		5930412G12Rik	0.0930125	-0.170307		ALG1L8P	0.725684	-0.107018		ALG1L8P	0.961674	0.0243713
APOL4	0.634225	0.05299		5930422O12Rik	0.0881565	-0.130263		ALG1L9P	0.286867	-0.230842		ALG1L9P	0.783507	-0.116707
APOL6	0.00063508	0.71027		6030408B16Rik	0.0138324	-0.372263		ALG2	0.88896	0.0132726		ALG2	0.00794368	-0.392355
APOLD1	0.00688068	0.254797		6030419C18Rik	0.0552603	-0.33501		ALG3	0.0501187	0.105547		ALG3	0.445166	0.0611897
APOM	0.0211997	-0.21176		6030445D17Rik	0.0263215	-0.21434		ALG3P1	0.972158	-0.0393438		ALG3P1	0.558549	-1.02599
APOO	0.00541573	-0.5804		6030452D12Rik	0.153685	-0.19968		ALG5	0.00187231	-0.289402		ALG5	0.891812	-0.0192658
APOOL	0.872974	-0.0182033		6030458C11Rik	0.0462657	0.08037		ALG6	0.114585	0.0986024		ALG6	0.460391	0.0646919
APP	0.000274224	-0.319167		6030468B19Rik	0.081564	-0.149863		ALG8	0.00324194	0.102726		ALG8	0.270148	-0.0589908
APPBP2	0.061773	-0.09201		6030469F06Rik	0.230379	-0.132273		ALG9	0.336161	-0.0728905		ALG9	0.016283	-0.319974
APPL1	0.00940059	0.24128		6030498E09Rik	0.17374	-0.198697		ALG9-IT1	0.973955	-0.116317		ALG9-IT1	0.904102	0.650359
APPL2	0.000461976	-0.8389		6030499A19Rik	0.421121	0.0934967		ALK	0.467278	-0.236524		ALK	0.78715	0.126639
APRT	0.00108701	0.22718		6230400D17Rik	0.827956	-0.0190867		ALKAL1	0.788928	0.132263		ALKAL1	0.808496	0.147823
APTX	0.0558837	-0.332183		6330403A02Rik	0.285428	-0.113088		ALKAL2	0.956189	0.0413747		ALKAL2	0.706499	-0.314314
AQP1	0.0179478	0.647543		6330403K07Rik	0.0233325	-0.16104		ALKBH1	0.073059	0.0865692		ALKBH1	0.166791	-0.109949
AQP11	0.201225	-0.0425367		6330403L08Rik	0.194826	-0.142493		ALKBH2	0.266607	0.0761912		ALKBH2	0.0790096	0.178657
AQP12B	0.672318	0.0382717		6330405D24Rik	0.839325	0.0123067		ALKBH3	0.515086	-0.0446773		ALKBH3	0.0151752	0.262367
AQP2	0.308324	0.0770933		6330407A03Rik	0.000931841	-0.246613		ALKBH3-AS1	0.210118	-0.26623		ALKBH3-AS1	0.956739	-0.02895
AQP3	0.00248925	-0.35709		6330408A02Rik	0.00291002	-0.206303		ALKBH4	0.435062	0.0825799		ALKBH4	0.761332	-0.0472331
AQP4	0.225479	-0.152133		6330409D20Rik	0.227707	-0.107583		ALKBH5	0.0188538	0.184094		ALKBH5	0.00864702	0.319866
AQP5	0.0169894	0.170423		6330416G13Rik	0.0328006	0.35051		ALKBH6	0.754825	-0.0309712		ALKBH6	0.16354	0.194758
AQP6	0.479901	0.05577		6330419J24Rik	0.128988	-0.166713		ALKBH7	0.0788713	-0.211812		ALKBH7	0.866271	-0.0304489
AQP7	0.0774655	0.223127		6330549D23Rik	0.0266352	-0.120567		ALKBH8	0.580937	-0.0463209		ALKBH8	0.670087	0.0584008
AQP8	0.679514	0.03022		6430411K18Rik	0.646068	-0.0692433		ALLC	0.758661	-0.371074		ALLC	0.520336	1.22744
AQP9	0.874378	-0.0125233		6430503K07Rik	0.461384	-0.0488233		ALMS1	0.767577	-0.0252899		ALMS1	0.998865	0.000195737
AQR	0.00187871	-0.304933		6430531B16Rik	0.00917782	0.408947		ALMS1-IT1	0.644347	-0.125207		ALMS1-IT1	0.562579	0.204243
AR	0.00232927	-0.728007		6430548M08Rik	0.00168681	-0.395133		ALMS1P1	0.000602391	-1.53853		ALMS1P1	0.0722482	1.26128
ARAF	0.185979	-0.0693		6430550D23Rik	0.156098	-0.170187		ALOX12	0.0899674	-0.27061		ALOX12	0.376957	-0.271362
ARAP1	0.316831	0.0995867		6430553K19Rik	0.347796	-0.0753467		ALOX12-AS1	0.0878451	-0.220869		ALOX12-AS1	0.674883	0.101034
ARAP2	0.00175054	-1.45636		6430571L13Rik	0.205977	-0.111383		ALOX12B	0.043923	-0.329239		ALOX12B	0.698978	0.189062
ARAP3	3.43836e-05	-0.487173		6430573F11Rik	0.124979	-0.252113		ALOX12P1	0.835676	0.16883		ALOX12P1	0.960877	0.0732902
ARC	0.289636	0.118393		6430628N08Rik	0.313156	-0.0693433		ALOX12P2	0.00299993	0.785221		ALOX12P2	0.75692	-0.361757
ARCN1	0.269639	0.0616667		6530402D11Rik	0.0121651	-0.13313		ALOX15	0.852502	0.140686		ALOX15	0.771138	-0.330655
AREG	0.00162291	1.46893		6530409C15Rik	0.108463	-0.165887		ALOX15B	0.200239	1.61166		ALOX15B	0.0616047	-3.63619
AREL1	0.000142783	-0.26027		6530411M01Rik	0.0486757	-0.185893		ALOX15P1	0.0363771	-0.835025		ALOX15P1	0.763141	-0.213758
ARF1	0.000153362	-0.143767		6720489N17Rik	0.132046	0.165227		ALOX15P2	0.858536	-0.634901		ALOX15P2	1	0
ARF3	0.630524	0.0269667		6820408C15Rik	0.0119626	0.69132		ALOX5	1.01903e-10	3.36281		ALOX5	0.690707	-0.311272
ARF4	0.0177401	0.268367		6820431F20Rik	0.962261	-0.0021		ALOX5AP	0.241439	-0.613183		ALOX5AP	0.069023	-2.29444
ARF5	0.685826	-0.0258233		6820445E23Rik	0.0301406	0.230593		ALOXE3	0.862394	0.0597029		ALOXE3	0.771603	0.18598
ARF6	0.913805	-0.00916667		7120432I05Rik	0.330244	0.04107		ALOXE3P1	0.548204	-0.404088		ALOXE3P1	0.296986	-1.58981
ARFGAP1	0.0554356	-0.18716		7120482A17Rik	0.239066	0.126157		ALPG	8.79354e-07	3.91932		ALPG	0.941498	0.0755434
ARFGAP2	0.452797	-0.0634767		7330403C04Rik	0.106746	-0.22419		ALPI	0.911029	0.0885959		ALPI	0.677567	0.650368
ARFGAP3	0.00682511	-0.440657		7420426K07Rik	0.0523696	-0.306313		ALPK1	0.866498	0.022515		ALPK1	0.820924	0.0477553
ARFGEF1	0.0769694	-0.0546167		7420461P10Rik	0.0983636	-0.297377		ALPK2	5.90968e-05	-0.66382		ALPK2	0.027634	2.4036
ARFGEF2	0.00622885	0.352657		8030411F24Rik	0.444137	-0.0694267		ALPK3	0.866593	-0.0314518		ALPK3	0.0242315	-0.641136
ARFIP1	0.0451192	-0.22422		8030423F21Rik	0.122214	-0.209303		ALPL	0.0673872	0.574526		ALPL	0.928182	0.0477078
ARFIP2	0.286765	0.0712933		8030423J24Rik	0.051413	-0.187073		ALPP	4.31133e-05	1.92214		ALPP	0.115446	0.572685
ARFRP1	0.059912	0.143017		8030451A03Rik	0.0438299	-0.207393		ALS2	0.000701757	-0.196985		ALS2	0.146064	-0.140019
ARG1	0.230515	0.09241		8030462N17Rik	0.00114427	-0.127177		ALS2CL	1.04684e-06	0.469725		ALS2CL	0.852669	0.0261236
ARG2	0.00234637	1.41534		8030474K03Rik	0.0187769	-0.196013		ALX1	0.61515	-0.111583		ALX1	0.238234	0.458883
ARGLU1	0.0913682	-0.13342		8430408G22Rik	0.0805391	0.956807		ALX3	0.994348	0.00896183		ALX3	0.737385	0.650367
ARHGAP1	0.375509	-0.0372333		8430419L09Rik	0.283067	-0.161733		ALX4	1.95244e-28	-2.6581		ALX4	0.706142	-0.503787
ARHGAP10	0.0240215	0.421963		8430429K09Rik	0.0209641	0.15767		ALYREF	8.41813e-06	0.596547		ALYREF	0.204355	0.2557
ARHGAP11A	0.0032519	-0.33734		8430432A02Rik	0.370446	-0.05711		AMACR	0.696302	-0.0476077		AMACR	0.705752	-0.0805735
ARHGAP11B	0.00564428	-0.452307		9030025P20Rik	0.0705548	0.0941733		AMBN	1	0		AMBN	0.820124	1.22743
ARHGAP12	0.0151693	0.242687		9030612E09Rik	0.223419	-0.12722		AMBP	0.0885802	-0.315488		AMBP	0.784625	-0.0856719
ARHGAP15	0.0127686	0.0861267		9030617O03Rik	0.411723	0.16915		AMBRA1	0.000458764	0.182038		AMBRA1	0.0344891	-0.175447
ARHGAP17	0.00126204	0.66418		9030619P08Rik	0.420997	0.0382867		AMD1	0.512891	-0.0851243		AMD1	0.94933	0.0125869
ARHGAP18	0.000396675	-1.67814		9030624G23Rik	0.130382	-0.0927083		AMD1P1	0.920235	-0.356759		AMD1P1	1	0
ARHGAP19	0.289673	0.0709733		9030624J02Rik	0.417986	0.02725		AMD1P2	0.713939	0.91356		AMD1P2	1	0
ARHGAP19-SLIT1	0.0404967	0.148453		9130008F23Rik	0.986391	0.0023		AMD1P3	0.98079	-0.011541		AMD1P3	0.430564	-1.03208
ARHGAP20	0.718532	-0.0534533		9130011E15Rik	0.0498275	0.0717833		AMD1P4	0.540154	-0.853234		AMD1P4	1	0
ARHGAP21	0.0561652	-0.1503		9130017K11Rik	0.0241087	-0.17939		AMDHD1	0.214457	0.231267		AMDHD1	0.883773	-0.0467125
ARHGAP22	0.00101663	0.43105		9130019O22Rik	0.0730279	-0.286863		AMDHD2	2.35342e-05	-0.527966		AMDHD2	0.822043	-0.042198
ARHGAP23	0.000734033	-0.90312		9130019P16Rik	0.113101	-0.125063		AMELX	1	0		AMELX	0.925643	-0.50378
ARHGAP24	0.00127466	-2.07421		9130023H24Rik	0.548693	0.0506567		AMELY	NA	NA		AMELY	NA	NA
ARHGAP25	0.0869107	0.121677		9130213A22Rik	0.0575886	-0.146637		AMER1	0.207052	0.120645		AMER1	0.426568	-0.124769
ARHGAP26	0.0122015	0.229867		9130221H12Rik	0.0616641	-0.17762		AMER2	0.967314	0.145987		AMER2	1	0
ARHGAP27	0.325092	-0.0676683		9130230L23Rik	0.0111956	0.427497		AMER3	0.854978	-0.388234		AMER3	1	0
ARHGAP28	0.0125836	-0.33601		9130401M01Rik	0.301475	0.0676667		AMFR	0.0059847	-0.13552		AMFR	0.862193	-0.0130177
ARHGAP29	0.00131519	-1.08947		9130409I23Rik	0.0683988	-0.166437		AMH	0.238921	0.213402		AMH	0.432734	0.29993
ARHGAP30	0.122315	0.246163		9230009I02Rik	0.0254297	-0.258897		AMHR2	0.76086	-0.228689		AMHR2	0.489803	-1.08086
ARHGAP31	0.00258221	-0.751493		9230019H11Rik	0.334321	-0.0809667		AMIGO1	0.00218834	-0.547952		AMIGO1	0.736501	0.0966014
ARHGAP32	0.0004541	-0.628417		9230020A06Rik	0.130716	-0.20479		AMIGO2	8.16911e-06	-0.357309		AMIGO2	0.0402947	-0.249812
ARHGAP33	0.365648	-0.0529633		9230104L09Rik	0.0765902	-0.44631		AMIGO3	0.778258	0.188127		AMIGO3	0.389397	-0.998809
ARHGAP35	0.00502484	-0.386167		9230104M06Rik	0.00587658	-0.321117		AMMECR1	0.15521	0.0828671		AMMECR1	0.813608	0.0213046
ARHGAP36	0.338874	-0.10745		9230106D20Rik	0.145201	-0.101317		AMMECR1-IT1	0.339071	-1.32899		AMMECR1-IT1	0.566993	1.22744
ARHGAP39	0.030951	0.0888367		9230109A22Rik	0.119032	-0.15448		AMMECR1L	0.000105312	-0.232093		AMMECR1L	0.665751	-0.0410802
ARHGAP4	0.406159	0.08984		9230110C19Rik	0.00154555	0.804483		AMMECR1LP1	NA	NA		AMMECR1LP1	NA	NA
ARHGAP40	0.434209	0.171313		9230110F15Rik	0.0191539	-0.53033		AMN	0.471093	-0.130824		AMN	0.669353	0.0923178
ARHGAP42	6.71505e-06	2.60924		9230112D13Rik	0.252822	-0.19057		AMN1	0.422084	-0.143691		AMN1	0.160743	-0.385039
ARHGAP44	0.0318431	-0.571137		9230112E08Rik	0.807235	0.0133067		AMOT	0.100149	0.757879		AMOT	0.796229	-0.0328637
ARHGAP5	0.166505	-0.0744333		9230113P08Rik	0.881829	-0.00472833		AMOTL1	0.255973	0.174963		AMOTL1	0.839308	-0.0475669
ARHGAP6	0.325577	0.0963867		9330020H09Rik	0.0737497	-0.17694		AMOTL2	0.00422955	-0.359433		AMOTL2	0.645872	-0.087487
ARHGAP9	0.376649	0.135403		9330101J02Rik	0.00886117	0.415473		AMPD1	0.927331	0.124145		AMPD1	0.452913	-1.45823
ARHGDIA	0.127914	-0.0777667		9330121J05Rik	0.0106291	-0.29891		AMPD2	0.000568278	0.187538		AMPD2	0.00100548	-0.283406
ARHGDIB	0.00315075	-0.63256		9330132A10Rik	0.602869	0.0301433		AMPD3	7.84715e-07	-0.628235		AMPD3	0.503089	0.149291
ARHGDIG	0.128791	0.164888		9330133O14Rik	0.186418	0.115743		AMPH	0.126903	-1.21737		AMPH	0.291988	1.55954
ARHGEF1	0.137204	-0.219583		9330151L19Rik	0.781791	-0.0174667		AMT	0.824734	-0.0581617		AMT	0.434656	-0.293516
ARHGEF10	0.729339	-0.0166367		9330154J02Rik	0.255699	-0.0759967		AMTN	0.795698	-0.92209		AMTN	1	0
ARHGEF10L	0.500904	0.0333433		9330154K18Rik	0.0136223	-0.14744		AMY1A	NA	NA		AMY1A	NA	NA
ARHGEF11	0.0169908	-0.2983		9330155M09Rik	0.154214	0.163883		AMY1B	0.858536	-0.634901		AMY1B	1	0
ARHGEF12	0.345339	0.0862267		9330158H04Rik	0.151494	-0.15813		AMY1C	0.920235	-0.356759		AMY1C	1	0
ARHGEF15	0.849642	0.0136533		9330159F19Rik	0.0559986	-0.901947		AMY2A	NA	NA		AMY2A	NA	NA
ARHGEF16	0.428222	-0.07579		9330159N05Rik	0.451598	-0.0701967		AMY2B	0.00571815	-0.513963		AMY2B	0.875454	-0.0403672
ARHGEF17	0.00905523	-0.3307		9330160F10Rik	0.230782	-0.0743267		AMYP1	NA	NA		AMYP1	NA	NA
ARHGEF18	0.0373646	-0.201333		9330161L09Rik	0.0896243	-0.185027		AMZ1	0.261016	0.281362		AMZ1	0.876153	0.060887
ARHGEF19	0.0286657	0.0968467		9330171B17Rik	0.00934487	-0.31256		AMZ2	0.281515	-0.0752845		AMZ2	0.343384	0.101158
ARHGEF2	0.000513723	0.986237		9330175E14Rik	0.466546	-0.127405		AMZ2P1	0.200395	-0.0708434		AMZ2P1	0.00584127	0.261248
ARHGEF25	0.0241205	-0.216003		9330182L06Rik	0.50783	0.06015		AMZ2P2	0.850355	0.386444		AMZ2P2	0.88596	-0.44211
ARHGEF26	0.00158724	1.65926		9330195I24Rik	0.198557	0.42488		AMZ2P3	NA	NA		AMZ2P3	NA	NA
ARHGEF28	5.75134e-06	-1.57552		9430002A10Rik	0.173169	-0.0886167		ANAPC1	0.290904	0.077016		ANAPC1	0.588734	0.0611823
ARHGEF3	0.0669126	-0.23509		9430007A20Rik	0.300947	0.112627		ANAPC10	0.753015	0.0253234		ANAPC10	0.2648	0.127866
ARHGEF37	0.960187	0.00381333		9430015G10Rik	0.433636	-0.0594967		ANAPC10P1	0.838628	-0.436976		ANAPC10P1	0.876985	-0.503785
ARHGEF38	0.156847	0.11041		9430016H08Rik	0.614679	0.05584		ANAPC11	0.130493	0.165991		ANAPC11	0.383602	0.144429
ARHGEF39	0.00106594	-0.488807		9430020K01Rik	0.00164614	-0.342167		ANAPC13	5.10329e-07	-0.283033		ANAPC13	0.497436	0.058063
ARHGEF40	0.0191864	-0.220467		9430021M05Rik	0.27509	-0.1263		ANAPC15	0.681689	-0.0420632		ANAPC15	0.154739	0.220161
ARHGEF5	0.198259	-0.2542		9430025C20Rik	0.674816	-0.0252333		ANAPC15P1	NA	NA		ANAPC15P1	NA	NA
ARHGEF6	0.0403125	0.377367		9430038I01Rik	0.582604	0.0155033		ANAPC15P2	NA	NA		ANAPC15P2	NA	NA
ARHGEF7	0.51789	-0.0624167		9430041J12Rik	0.0320017	-0.169257		ANAPC16	1.60547e-05	-0.188223		ANAPC16	0.502232	0.0439958
ARHGEF9	0.000226742	-0.8381		9430060I03Rik	0.0766177	-0.18316		ANAPC1P1	0.8545	0.0857029		ANAPC1P1	1	0
ARID1A	0.00100773	-0.331433		9430064I24Rik	0.0492127	-0.0923933		ANAPC1P2	0.967317	0.145976		ANAPC1P2	0.778085	-1.51868
ARID1B	0.0525682	-0.334947		9430069I07Rik	0.0536541	-0.240697		ANAPC1P3	0.858536	-0.634901		ANAPC1P3	1	0
ARID2	0.00149203	-0.350423		9430077A04Rik	0.0463309	-0.263767		ANAPC1P4	0.276274	1.11023		ANAPC1P4	0.762871	-0.503787
ARID3A	0.162651	-0.119247		9430078G10Rik	0.0379	-0.285153		ANAPC1P5	NA	NA		ANAPC1P5	NA	NA
ARID3B	0.0764955	0.185115		9430097D07Rik	0.0101683	-0.177073		ANAPC1P6	0.973956	-0.116313		ANAPC1P6	1	0
ARID3C	0.621135	-0.0684733		9530002B09Rik	0.850126	-0.0136033		ANAPC2	0.18759	0.14116		ANAPC2	0.467456	-0.118452
ARID4A	0.0496197	0.302017		9530003J23Rik	0.0880805	-0.25595		ANAPC4	0.396297	-0.0495087		ANAPC4	0.01703	0.21498
ARID4B	0.0644177	-0.172907		9530009G21Rik	0.127116	0.136507		ANAPC5	9.34028e-07	0.30745		ANAPC5	0.331433	0.092487
ARID5A	0.889106	0.008425		9530020O07Rik	0.0617	-0.148283		ANAPC7	0.00126136	0.213181		ANAPC7	0.608484	0.0511679
ARID5B	0.000202353	-1.78263		9530056K15Rik	0.0938649	-0.224243		ANG	0.0786831	0.251471		ANG	0.135563	-0.354048
ARIH1	0.0861204	0.1228		9530068E07Rik	0.896884	-0.0087		ANGEL1	0.462364	0.0761137		ANGEL1	0.0396888	-0.332444
ARIH2	0.0296812	0.142567		9530077C05Rik	0.714054	0.1278		ANGEL2	0.833191	-0.0156856		ANGEL2	0.815214	0.0281546
ARL1	0.000508471	-0.254213		9530080O11Rik	0.000241846	-0.277093		ANGPT1	0.000165244	2.01093		ANGPT1	0.476487	-1.08086
ARL10	0.889961	-0.0148933		9530085L02Rik	0.02595	-0.33422		ANGPT2	0.700192	0.123547		ANGPT2	0.901323	-0.0618282
ARL11	0.434157	0.0654		9530091C08Rik	0.928824	0.00870667		ANGPT4	0.00813247	-1.2603		ANGPT4	0.791715	-0.144394
ARL13A	0.427662	0.105583		9630013D21Rik	0.719015	-0.05731		ANGPTL1	0.314357	0.461935		ANGPTL1	0.386699	0.750957
ARL13B	0.0697656	0.22953		9630014M24Rik	0.401146	-0.09592		ANGPTL2	0.988767	0.0124799		ANGPTL2	0.752259	-0.503787
ARL14	0.0252464	-0.454527		9630028B13Rik	0.174189	-0.25069		ANGPTL3	0.151383	0.802263		ANGPTL3	0.422607	-1.08172
ARL14EP	0.20253	0.104903		9630033F20Rik	0.327587	-0.0414633		ANGPTL4	6.6038e-05	1.04745		ANGPTL4	0.633578	-0.192606
ARL15	0.027028	-0.4006		9630041A04Rik	0.179248	-0.102167		ANGPTL5	0.30886	0.763023		ANGPTL5	0.751874	-0.503787
ARL17B	0.119059	-0.0981111		9830004L10Rik	0.677024	0.0387567		ANGPTL6	0.072339	0.494284		ANGPTL6	0.160267	-0.408198
ARL2	0.0673173	-0.221633		9830107B12Rik	0.274112	-0.101387		ANGPTL7	0.877968	-0.100594		ANGPTL7	0.960135	0.0732902
ARL2BP	0.00801117	0.381233		9830147E19Rik	0.375427	-0.08803		ANGPTL8	0.260731	0.692507		ANGPTL8	0.566764	-0.499899
ARL3	0.000776489	-0.906153		9830163H01Rik	0.472215	-0.0497567		ANHX	0.973955	-0.116317		ANHX	0.904102	0.650359
ARL4A	0.767491	-0.03164		9930004E17Rik	0.186226	-0.139143		ANK1	0.0123727	0.824685		ANK1	0.248928	0.829446
ARL4C	0.00563422	-0.41307		9930012K11Rik	0.733335	-0.0259833		ANK2	0.29226	-0.242505		ANK2	0.490274	0.256359
ARL4D	0.000418634	1.83155		9930014A18Rik	0.0935945	0.166893		ANK2-AS1	0.507274	-0.550421		ANK2-AS1	0.75368	-0.503787
ARL5A	0.25143	0.0698367		9930021J03Rik	0.0661395	-0.142217		ANK3	0.000714445	0.978285		ANK3	0.591978	0.236761
ARL5B	0.00147127	0.399567		9930022D16Rik	0.548677	-0.08163		ANK3-DT	0.951936	0.12414		ANK3-DT	0.676586	-1.2857
ARL5C	0.885587	0.00392333		9930038B18Rik	0.178825	-0.15213		ANKAR	0.000869942	-0.46443		ANKAR	0.178686	0.386407
ARL6	0.0767551	-0.337787		9930104L06Rik	0.694037	0.0171033		ANKDD1A	0.000156799	-0.558415		ANKDD1A	0.625839	0.128249
ARL6IP1	0.283463	-0.0303333		9930111J21Rik1	0.304102	-0.14004		ANKDD1B	0.688934	-0.0780421		ANKDD1B	0.930265	-0.0289821
ARL6IP4	0.0066498	-0.190833		9930111J21Rik2	0.309479	-0.15267		ANKEF1	0.0246102	0.189196		ANKEF1	0.252592	-0.157064
ARL6IP5	0.00239486	0.891867		a	0.0479682	-0.228483		ANKFN1	0.0100727	0.770297		ANKFN1	0.108516	1.9071
ARL6IP6	0.00184837	0.50483		A130006I12Rik	0.0834737	-0.14423		ANKFY1	0.000497557	0.286268		ANKFY1	0.283308	-0.140306
ARL8A	0.0072491	-0.219		A130010J15Rik	0.00534404	0.255822		ANKH	0.241359	0.174898		ANKH	0.117378	0.354777
ARL8B	0.0015381	0.2181		A130014H13Rik	0.143038	-0.265557		ANKH-DT	0.449576	-0.445178		ANKH-DT	0.381425	0.724855
ARL9	0.977694	0.00273		A130023I24Rik	0.061858	-0.219637		ANKHD1	0.450952	-0.0830341		ANKHD1	0.823713	0.0390223
ARMC1	0.18692	-0.093		A130050O07Rik	0.091008	-0.26429		ANKHD1-DT	0.535566	-0.183145		ANKHD1-DT	0.805289	0.102928
ARMC10	0.424086	0.0973983		A130051J06Rik	0.937538	0.00817		ANKHD1-EIF4EBP3	0.130102	-0.181161		ANKHD1-EIF4EBP3	0.799878	-0.043651
ARMC12	0.287856	0.132717		A130057D12Rik	0.0606853	-0.23276		ANKIB1	0.465732	-0.0627988		ANKIB1	0.381793	-0.118253
ARMC2	0.00667744	-0.393943		A1bg	0.013935	-0.287573		ANKK1	0.923587	0.0438857		ANKK1	0.38154	0.574884
ARMC3	0.549938	-0.0451667		A1cf	0.127407	-0.17404		ANKLE1	0.671189	0.0904392		ANKLE1	0.261298	0.414885
ARMC5	0.50525	0.0244433		A230006K03Rik	0.213831	-0.0677267		ANKLE2	0.0637122	0.146946		ANKLE2	0.621549	0.0589848
ARMC6	0.103139	0.13745		A230020J21Rik	0.0156471	-0.161053		ANKMY1	0.813237	-0.0216906		ANKMY1	0.643738	0.0697297
ARMC7	0.00449101	-0.462353		A230046K03Rik	0.0314933	-0.28805		ANKMY2	0.0892467	-0.148243		ANKMY2	0.522453	-0.0854532
ARMC8	0.109466	-0.142373		A230050P20Rik	0.529023	-0.0352733		ANKRA2	0.012003	-0.247693		ANKRA2	0.297603	-0.169317
ARMC9	0.14412	0.0661067		A230051N06Rik	0.0477927	-0.248457		ANKRD1	0.0354641	-0.558411		ANKRD1	0.464779	-0.291663
ARMCX1	0.595818	0.03947		A230052G05Rik	0.164027	-0.12381		ANKRD10	0.801065	0.021602		ANKRD10	0.00361674	0.375745
ARMCX2	0.883138	0.00736333		A230056P14Rik	0.142053	-0.16075		ANKRD10-IT1	0.502052	-0.0825924		ANKRD10-IT1	0.432374	0.169063
ARMCX3	0.0480021	-0.267757		A230060F14Rik	0.0617709	-0.18513		ANKRD11	0.0015682	0.221323		ANKRD11	0.111847	-0.169805
ARMCX4	0.0795192	0.205		A230065N10Rik	0.0347826	-0.164157		ANKRD11P1	0.773711	-0.725051		ANKRD11P1	1	0
ARMCX5	0.148203	0.0658733		A230072E10Rik	0.0605619	-0.1913		ANKRD11P2	0.864116	-0.0920027		ANKRD11P2	0.783672	-0.267877
ARMCX6	0.00747577	-0.58758		A230072I06Rik	0.0280332	-0.321527		ANKRD12	0.641859	-0.0545342		ANKRD12	0.452194	-0.137961
ARNT	0.599805	0.0170333		A230083G16Rik	0.251524	-0.159327		ANKRD13A	0.000284604	0.240561		ANKRD13A	0.706444	0.0400692
ARNT2	0.00971588	-0.861617		A2m	0.0992862	-0.163597		ANKRD13B	0.000486311	0.335432		ANKRD13B	0.921121	-0.0147867
ARNTL	2.2765e-05	1.87866		A330008L17Rik	0.208054	-0.171583		ANKRD13C	0.0245654	0.131682		ANKRD13C	0.480396	-0.0643576
ARNTL2	0.120426	0.15261		A330017A19Rik	0.0103681	-0.147993		ANKRD13D	0.786107	0.0196359		ANKRD13D	0.439059	0.0844343
ARPC1A	0.340831	-0.0663		A330021E22Rik	0.018604	0.740113		ANKRD16	0.460827	-0.0493109		ANKRD16	0.130436	0.186136
ARPC1B	0.0338136	-0.1251		A330023F24Rik	0.864928	-0.0390556		ANKRD17	0.000454989	0.287063		ANKRD17	0.167806	-0.175303
ARPC2	0.0399087	0.2026		A330041J22Rik	0.248765	0.0474233		ANKRD17-DT	0.949397	0.0214064		ANKRD17-DT	0.525381	0.379708
ARPC3	0.000969641	-0.356167		A330070K13Rik	0.0587553	-0.2506		ANKRD18A	0.00917298	0.285068		ANKRD18A	0.258391	-0.292094
ARPC4	0.531027	0.0421		A330084C13Rik	0.0648865	-0.17243		ANKRD18B	0.0225847	0.286525		ANKRD18B	1.68782e-05	0.776738
ARPC5	0.00313296	-0.728033		A3galt2	0.096726	-0.205917		ANKRD18CP	0.266099	-0.326314		ANKRD18CP	0.427755	-0.436088
ARPC5L	0.744744	0.0502067		A430005L14Rik	0.112146	-0.117067		ANKRD18DP	0.764873	-0.380985		ANKRD18DP	0.544028	1.07483
ARPIN	0.0777608	0.28142		A430010J10Rik	0.292438	-0.09709		ANKRD18EP	0.011841	0.42828		ANKRD18EP	0.145227	-0.444631
ARPP19	0.022958	-0.310043		A430033K04Rik	0.8301	0.0199967		ANKRD18FP	NA	NA		ANKRD18FP	NA	NA
ARPP21	0.619842	0.0195367		A430057M04Rik	0.467386	-0.0901967		ANKRD19P	0.396357	-0.219355		ANKRD19P	0.537649	0.19614
ARR3	0.248158	0.0702133		A430060F13Rik	0.964061	0.00503		ANKRD2	0.000335118	-1.25144		ANKRD2	0.498395	0.264215
ARRB1	0.00340854	0.307333		A430072C10Rik	0.210446	-0.216307		ANKRD20A1	0.147606	0.881314		ANKRD20A1	0.384537	1.22745
ARRB2	0.855056	-0.0082		A430078G23Rik	0.0413295	-0.527547		ANKRD20A10P	NA	NA		ANKRD20A10P	NA	NA
ARRDC1	0.00706228	0.342143		A430089I19Rik	0.113909	-0.1132		ANKRD20A11P	0.926225	-0.0185736		ANKRD20A11P	1	0
ARRDC2	0.0683149	-0.177283		A430090L17Rik	0.14947	-0.12835		ANKRD20A17P	0.920235	-0.356759		ANKRD20A17P	1	0
ARRDC3	0.00335389	0.536827		A430093F15Rik	0.00150198	-0.251707		ANKRD20A18P	0.565025	0.797721		ANKRD20A18P	1	0
ARRDC4	0.838995	0.01204		A430105I19Rik	0.0114495	-0.269653		ANKRD20A19P	0.662024	0.623542		ANKRD20A19P	0.758571	0.628104
ARSA	0.112447	0.206973		A430107J10Rik	0.857165	0.02303		ANKRD20A21P	0.820974	0.0859673		ANKRD20A21P	0.709387	-0.503787
ARSB	0.000690735	-0.855127		A430110L20Rik	0.0290824	-0.0867		ANKRD20A2P	0.973956	-0.116313		ANKRD20A2P	1	0
ARSG	0.00694326	-0.437577		A4galt	0.0142332	-0.379333		ANKRD20A3P	1	0		ANKRD20A3P	0.925643	-0.50378
ARSI	0.00227372	0.411747		A4gnt	0.189905	-0.286093		ANKRD20A4P	0.0569892	1.00544		ANKRD20A4P	0.455852	-1.01614
ARSJ	0.000183926	0.782443		A530006G24Rik	0.0576908	-0.242223		ANKRD20A5P	0.130954	-0.210197		ANKRD20A5P	0.843068	-0.0691693
ARSK	0.0818506	-0.293457		A530013C23Rik	0.0168994	-0.251853		ANKRD20A6P	NA	NA		ANKRD20A6P	NA	NA
ART1	0.60407	0.0574867		A530016L24Rik	0.180725	-0.124483		ANKRD20A7P	0.531002	-0.653468		ANKRD20A7P	0.732325	-0.383009
ART3	0.259376	0.152437		A530017D24Rik	0.0661807	-0.0459333		ANKRD20A8P	0.810286	-0.854957		ANKRD20A8P	1	0
ART4	0.226097	0.226733		A530021J07Rik	0.291133	-0.142647		ANKRD20A9P	0.908567	-0.162794		ANKRD20A9P	1	0
ART5	0.973121	0.00354		A530032D15Rik	0.566458	-0.0877367		ANKRD22	0.228342	-0.341128		ANKRD22	0.902372	-0.0491439
ARTN	0.168714	0.0917		A530040E14Rik	0.32942	-0.177023		ANKRD23	0.394555	-0.170396		ANKRD23	0.794933	0.0802791
ARV1	0.00205007	-0.3333		A530053G22Rik	0.373919	-0.08152		ANKRD24	0.204681	0.341376		ANKRD24	0.763496	0.130896
ARVCF	0.527833	0.0347933		A530054K11Rik	0.913678	-0.0096		ANKRD26	0.0851932	0.130606		ANKRD26	0.99572	0.000714261
ARX	0.633227	-0.0461867		A530064D06Rik	0.552167	-0.0730667		ANKRD26P1	0.517987	-0.406008		ANKRD26P1	0.840967	-0.177171
AS3MT	0.949513	-0.00332333		A530084C06Rik	0.130113	0.0866567		ANKRD26P2	0.967314	0.145987		ANKRD26P2	1	0
ASAH1	0.0352306	-0.0827667		A530088E08Rik	0.0116468	-0.218117		ANKRD26P3	NA	NA		ANKRD26P3	NA	NA
ASAH2B	0.00779976	0.306922		A530095I07Rik	0.0338715	-0.208307		ANKRD26P4	0.742251	-0.336823		ANKRD26P4	0.5333	-1.08086
ASAP1	0.00873526	-0.215133		A530099J19Rik	0.310397	-0.127163		ANKRD27	0.0176167	-0.23947		ANKRD27	0.46419	0.113875
ASAP2	4.46442e-05	-1.38592		A630001G21Rik	0.220914	-0.152307		ANKRD28	0.0525001	-0.25393		ANKRD28	0.48096	-0.141305
ASAP3	0.276645	0.07911		A630001O12Rik	0.0920376	-0.118453		ANKRD29	0.044701	-0.636575		ANKRD29	0.688834	-0.194574
ASB1	0.085866	-0.146643		A630010A05Rik	0.348455	0.0613		ANKRD30A	1.09207e-06	2.63581		ANKRD30A	1	0
ASB10	0.476826	0.122897		A630012P03Rik	0.0369022	-0.198147		ANKRD30B	0.43122	-0.688838		ANKRD30B	0.49333	0.787317
ASB11	0.533167	-0.0426633		A630023P12Rik	0.207803	-0.102917		ANKRD30BL	0.972901	0.0873595		ANKRD30BL	1	0
ASB12	0.0826195	-0.155917		A630033H20Rik	0.282208	-0.260513		ANKRD30BP1	NA	NA		ANKRD30BP1	NA	NA
ASB13	0.424577	-0.0523033		A630038E17Rik	0.0311297	-0.293083		ANKRD30BP2	0.920235	-0.356759		ANKRD30BP2	1	0
ASB14	0.416713	0.0833667		A630052C17Rik	0.23557	-0.113923		ANKRD30BP3	0.96139	0.124138		ANKRD30BP3	0.98495	0.0732898
ASB15	0.693882	0.0495167		A630052K13Rik	0.544624	-0.0324067		ANKRD31	0.108866	-0.331369		ANKRD31	0.401828	0.261912
ASB16	0.76212	-0.0289267		A630072L19Rik	0.0227082	-0.198303		ANKRD33	1	0		ANKRD33	0.925643	-0.50378
ASB17	0.53635	-0.0247733		A630072M18Rik	0.622962	-0.0452967		ANKRD33B	0.770053	0.0814268		ANKRD33B	0.609358	0.220164
ASB18	0.159177	0.22431		A630089N07Rik	0.555479	0.0833		ANKRD33B-AS1	0.626983	0.770197		ANKRD33B-AS1	1	0
ASB2	0.314545	0.102883		A630091E08Rik	0.772291	-0.0358233		ANKRD33BP1	0.104436	-0.404011		ANKRD33BP1	0.547334	-0.0890528
ASB4	0.517785	-0.07635		A630095E13Rik	0.9727	0.00156333		ANKRD33BP10	NA	NA		ANKRD33BP10	NA	NA
ASB5	0.529986	0.08041		A730013G03Rik	0.0831842	-0.270097		ANKRD33BP2	0.920235	-0.356759		ANKRD33BP2	1	0
ASB6	0.219725	0.0792733		A730015C16Rik	0.0756477	-0.118463		ANKRD33BP3	0.973956	-0.116313		ANKRD33BP3	1	0
ASB7	0.618124	-0.0340133		A730017C20Rik	0.0853339	-0.170813		ANKRD33BP5	NA	NA		ANKRD33BP5	NA	NA
ASB8	0.448423	0.0634667		A730017L22Rik	0.228612	-0.08668		ANKRD33BP6	NA	NA		ANKRD33BP6	NA	NA
ASB9	0.00535044	0.150017		A730018C14Rik	0.409544	-0.104353		ANKRD33BP7	NA	NA		ANKRD33BP7	NA	NA
ASCC1	0.00322026	-0.399527		A730020M07Rik	0.110486	0.21069		ANKRD33BP8	0.920234	-0.356763		ANKRD33BP8	0.925643	-0.50378
ASCC2	0.146693	0.0315		A730035I17Rik	0.185851	0.172293		ANKRD33BP9	NA	NA		ANKRD33BP9	NA	NA
ASCC3	0.438499	-0.0557367		A730036I17Rik	0.059859	-0.25472		ANKRD34A	0.273723	-0.190942		ANKRD34A	0.975178	-0.0169955
ASCL1	0.283552	0.149517		A730045E13Rik	0.0655887	-0.235543		ANKRD34B	0.181322	-0.665835		ANKRD34B	0.312476	0.995549
ASCL2	0.821109	0.02485		A730049H05Rik	0.00521306	-0.19374		ANKRD34C	0.8411	-0.634642		ANKRD34C	0.987811	0.0732895
ASCL3	0.543352	0.0407967		A730061H03Rik	0.55189	-0.04585		ANKRD34C-AS1	0.911825	-0.394455		ANKRD34C-AS1	1	0
ASCL4	0.393013	0.14464		A730067D02Rik	0.0605725	-0.16305		ANKRD35	0.340728	0.537879		ANKRD35	0.92778	-0.0644985
ASCL5	0.765587	0.03779		A730071L15Rik	0.535301	-0.0377367		ANKRD36	0.413082	0.107359		ANKRD36	0.803752	-0.0557615
ASF1A	0.00311371	0.610617		A730085E03Rik	0.00528519	-0.300517		ANKRD36B	0.440308	0.147699		ANKRD36B	0.91625	0.0344262
ASF1B	0.00476637	-0.770077		A730089K16Rik	0.0130751	-0.261783		ANKRD36BP1	NA	NA		ANKRD36BP1	NA	NA
ASGR1	0.686722	0.0597233		A830005F24Rik	0.256417	-0.0654233		ANKRD36BP2	0.514816	0.661313		ANKRD36BP2	0.222712	2.07827
ASGR2	0.000577423	0.17342		A830018L16Rik	0.552377	0.0905633		ANKRD36C	0.448099	0.127507		ANKRD36C	0.143089	-0.449699
ASH1L	0.0020816	-0.2663		A830019P07Rik	0.720144	-0.0140533		ANKRD36P1	NA	NA		ANKRD36P1	NA	NA
ASH2L	0.137956	-0.0714		A830021K08Rik	0.0486263	-0.21651		ANKRD37	0.769677	0.0367229		ANKRD37	0.700499	-0.0666901
ASIC1	0.00343757	0.625223		A830031A19Rik	0.0385515	-0.276723		ANKRD39	0.0141233	-0.360908		ANKRD39	0.69865	0.0845663
ASIC2	0.313523	0.140007		A830035O19Rik	0.215931	-0.05656		ANKRD40	0.180773	0.116305		ANKRD40	0.435199	-0.104265
ASIC3	0.960585	-0.00499		A830039N20Rik	0.0402707	-0.11112		ANKRD40CL	0.00278187	1.95868		ANKRD40CL	0.914338	0.0847091
ASIC4	0.517623	0.0648733		A830080D01Rik	0.272917	-0.0622233		ANKRD42	0.325443	0.087803		ANKRD42	0.129698	-0.246457
ASIC5	0.660162	-0.0224033		A830092H15Rik	0.0434705	-0.190117		ANKRD42-DT	0.0177752	-0.244005		ANKRD42-DT	0.785843	0.0683461
ASIP	0.789697	0.04125		A930002H24Rik	0.00306901	-0.316553		ANKRD44	0.850468	0.0231758		ANKRD44	0.111596	-0.308191
ASL	0.165122	0.157973		A930002I21Rik	0.0598798	-0.170143		ANKRD44-AS1	0.669	1.05415		ANKRD44-AS1	0.893092	-0.503784
ASMT	0.332795	0.0486233		A930003A15Rik	0.245369	-0.129347		ANKRD44-DT	0.913625	0.386433		ANKRD44-DT	1	0
ASNS	0.0008707	1.05721		A930004D18Rik	0.19179	0.0613433		ANKRD44-IT1	0.994515	0.00628079		ANKRD44-IT1	0.240325	1.42673
ASNSD1	0.00938627	0.189403		A930005H10Rik	0.00762732	-0.162007		ANKRD45	0.473025	0.708015		ANKRD45	0.786223	0.303443
ASNSD1	0.00938627	0.189403		A930006D01Rik	0.0946684	-0.163093		ANKRD46	0.527779	-0.0620271		ANKRD46	0.0449746	-0.315007
ASPA	0.257544	0.0435733		A930011G23Rik	0.220726	-0.17525		ANKRD49	0.101661	-0.179588		ANKRD49	0.547844	0.105884
ASPDH	0.348532	-0.0637767		A930012O16Rik	0.7684	-0.0274267		ANKRD49P1	0.72075	-0.156619		ANKRD49P1	0.514001	-0.632317
ASPG	0.831548	0.0254567		A930016O22Rik	0.0901172	-0.147817		ANKRD49P2	0.478151	1.27322		ANKRD49P2	0.855465	-0.503786
ASPH	0.00678236	0.1806		A930017M01Rik	0.0751972	-0.190303		ANKRD49P3	0.920235	-0.356759		ANKRD49P3	1	0
ASPHD1	0.000301749	-1.10695		A930018P22Rik	0.174713	-0.182793		ANKRD49P4	1	0		ANKRD49P4	0.904102	0.650359
ASPHD2	0.338114	0.144767		A930024E05Rik	0.426196	0.0567133		ANKRD50	0.0201531	0.173395		ANKRD50	0.0628405	-0.21805
ASPM	0.00198823	-0.541117		A930035D04Rik	0.0814153	-0.0959933		ANKRD52	1.11825e-06	0.317433		ANKRD52	0.00808492	-0.270425
ASPN	0.550646	0.0207533		A930104D05Rik	0.163631	-0.109297		ANKRD53	0.160158	-0.366687		ANKRD53	0.373956	0.383883
ASPRV1	0.486903	-0.05361		AA066038	0.155581	-0.132843		ANKRD54	0.0272045	0.175331		ANKRD54	0.833485	-0.0245244
ASPSCR1	0.44826	-0.03423		AA386476	0.0721226	-0.137267		ANKRD54P1	0.967314	0.145987		ANKRD54P1	1	0
ASRGL1	0.00951739	-0.46041		AA388235	0.117886	-0.0994667		ANKRD55	0.455831	0.164868		ANKRD55	1	0
ASS1	0.000861232	0.769773		AA414768	0.010723	-0.23604		ANKRD6	0.0861852	-0.202284		ANKRD6	0.677974	0.0724531
ASTE1	0.0541915	-0.24379		AA415398	0.776866	-0.0281267		ANKRD60	0.967866	0.124135		ANKRD60	0.889213	0.650361
ASTL	0.216973	0.137997		AA467197	0.042057	1.98137		ANKRD61	0.489861	-0.116442		ANKRD61	0.335821	0.304271
ASTN1	0.195915	0.0752933		AA474408	0.725123	0.0267867		ANKRD62	0.962789	-0.153842		ANKRD62	1	0
ASTN2	0.880653	-0.01414		AA667203	0.0905313	-0.260483		ANKRD62P1	NA	NA		ANKRD62P1	NA	NA
ASXL1	0.0102066	0.19463		AA986860	0.00129572	0.428047		ANKRD62P1-PARP4P3	0.920235	-0.356759		ANKRD62P1-PARP4P3	1	0
ASXL2	0.00585644	0.286667		AA987161	0.370293	0.115513		ANKRD63	0.808439	0.0848681		ANKRD63	0.467783	0.447687
ASXL3	0.534672	0.0801933		Aaas	0.194444	0.121853		ANKRD65	0.380874	0.576305		ANKRD65	0.343093	-0.772172
ASZ1	0.171032	0.05304		Aacs	0.380139	0.0522233		ANKRD65-AS1	0.931789	-0.150923		ANKRD65-AS1	0.571422	1.48566
ATAD1	0.0115001	0.193987		Aadac	0.632975	-0.03589		ANKRD66	0.936552	0.10702		ANKRD66	0.704444	-0.731899
ATAD2B	0.00196557	0.699003		Aadacl2	0.344318	-0.0655167		ANKRD7	0.507183	0.182271		ANKRD7	0.535334	0.272208
ATAD3A	0.388283	-0.0768733		Aadat	0.875139	0.00807667		ANKRD9	0.978832	-0.00348529		ANKRD9	0.522574	-0.126523
ATAD5	0.0146324	-0.69758		Aaed1	0.215816	-0.0989933		ANKS1A	0.0971353	0.118038		ANKS1A	0.332257	-0.101728
ATAT1	0.124732	0.0759644		Aagab	0.013749	0.137153		ANKS1B	0.0799776	-0.513195		ANKS1B	0.798738	-0.148089
ATCAY	0.891487	0.00805333		Aak1	0.0833707	-0.133902		ANKS3	0.0538539	-0.155384		ANKS3	0.0685034	0.218312
ATE1	0.0288	-0.1602		Aamdc	0.0610913	-0.167213		ANKS4B	4.18885e-15	2.5882		ANKS4B	0.910751	-0.0565447
ATF1	0.00770805	0.766067		Aamp	0.0656317	0.04865		ANKS6	0.00397745	0.336345		ANKS6	0.0735635	0.315913
ATF2	0.00348569	0.310433		Aanat	0.0568804	-0.22013		ANKUB1	0.467001	-0.359283		ANKUB1	0.769159	-0.225073
ATF3	4.2578e-05	1.26949		Aar2	0.233966	0.0959867		ANKZF1	0.13512	-0.0872833		ANKZF1	0.693833	-0.0344421
ATF4	0.030291	0.150577		Aard	0.0345887	-0.552873		ANLN	0.198473	0.449503		ANLN	0.911658	0.0586836
ATF5	0.000123079	-0.664857		Aars2	0.182615	-0.0973		ANO1	1.33198e-05	1.2607		ANO1	0.0796669	0.432206
ATF6	0.010775	0.268667		Aarsd1	0.671986	-0.0147267		ANO1-AS1	NA	NA		ANO1-AS1	NA	NA
ATF6B	0.0247987	0.103133		Aasdh	0.774294	0.0111767		ANO10	0.000236884	-0.562916		ANO10	0.778066	0.0655398
ATF7	0.12559	-0.13683		Aasdhppt	0.804532	-0.0105333		ANO2	0.882875	-0.356761		ANO2	0.863439	0.62771
ATF7	0.12559	-0.13683		Aass	0.208378	0.177217		ANO3	0.000655865	3.70776		ANO3	0.840232	0.311582
ATF7IP	0.376294	-0.0340333		Aatf	0.446553	0.05003		ANO3-AS1	NA	NA		ANO3-AS1	NA	NA
ATF7IP2	0.739607	0.0257433		Aatk	0.0129579	-0.364443		ANO4	0.165992	-0.51296		ANO4	0.862894	-0.0395547
ATG10	0.00239745	-0.888823		AB041806	0.061763	-0.207777		ANO5	0.132591	0.17766		ANO5	0.785328	0.0555957
ATG101	0.453281	-0.04118		AB124611	0.137435	-0.256437		ANO6	7.64066e-07	0.40638		ANO6	0.356534	-0.117682
ATG12	0.0426738	0.14531		Abat	0.436579	-0.0398933		ANO7	0.00534964	0.40876		ANO7	0.434868	-0.140278
ATG13	0.820673	-0.00863333		Abca1	0.646402	0.05002		ANO7L1	0.267224	0.211758		ANO7L1	0.747558	-0.0782809
ATG14	0.566884	0.0544567		Abca12	0.0158272	-0.161097		ANO8	0.0279932	0.262517		ANO8	0.813656	-0.0457729
ATG16L1	0.0206921	0.269353		Abca13	0.256158	-0.0772067		ANO9	2.73262e-10	1.3459		ANO9	0.533693	0.185313
ATG16L2	0.159872	-0.0275567		Abca14	0.298215	-0.07849		ANOS1	0.153812	-0.614672		ANOS1	0.141777	-0.286151
ATG2A	0.368526	0.06815		Abca15	0.1049	-0.188093		ANOS2P	0.0156471	2.89721		ANOS2P	1	0
ATG2B	0.0186072	0.203575		Abca16	0.0937848	-0.160263		ANP32A	0.384315	0.0510368		ANP32A	0.0071096	-0.23891
ATG3	0.212347	-0.0806		Abca17	0.369145	0.159837		ANP32AP1	0.962672	0.0261926		ANP32AP1	0.623247	-0.532068
ATG4A	0.00123857	1.25039		Abca2	0.036827	0.06237		ANP32B	0.12767	-0.153034		ANP32B	0.150088	0.21903
ATG4A	0.00123857	1.25039		Abca3	0.0341805	0.224533		ANP32BP1	0.20165	-0.766521		ANP32BP1	0.672001	0.380645
ATG4B	0.0343165	0.265378		Abca4	0.149558	-0.190877		ANP32BP2	NA	NA		ANP32BP2	NA	NA
ATG4C	0.124623	-0.15436		Abca5	0.108081	-0.309643		ANP32BP3	0.770666	-0.403196		ANP32BP3	1	0
ATG4D	0.0836723	0.12571		Abca6	0.355153	-0.20624		ANP32C	0.0216006	1.64385		ANP32C	0.672925	-0.35701
ATG5	0.859845	0.01131		Abca7	0.246524	-0.0444		ANP32D	0.811953	0.25225		ANP32D	0.476435	1.02356
ATG7	0.277677	0.0687133		Abca8a	0.302979	-0.120067		ANP32E	0.0417804	0.251516		ANP32E	0.477356	-0.132878
ATG9A	0.0168252	0.134493		Abca8b	0.169996	-0.131353		ANPEP	0.675944	0.113237		ANPEP	0.617523	0.254769
ATG9B	0.852185	-0.0125267		Abca9	0.472693	0.0803367		ANTKMT	0.348465	-0.110044		ANTKMT	0.562677	0.102119
ATIC	0.0499652	0.0519		Abcb10	0.691831	-0.00916667		ANTXR1	0.764475	-0.0489809		ANTXR1	0.0782007	0.535635
ATL1	0.0482225	0.224563		Abcb11	0.0278729	-0.313133		ANTXR2	0.0683162	0.236797		ANTXR2	0.0654378	-0.360412
ATL2	0.018123	0.327843		Abcb1a	0.160417	-0.19952		ANTXRL	0.660914	-0.408737		ANTXRL	0.631444	-0.628905
ATL3	0.0758261	-0.242643		Abcb1b	0.232069	-0.128987		ANTXRLP1	1	0		ANTXRLP1	0.904102	0.650359
ATM	0.0463071	-0.17682		Abcb4	0.152603	-0.17958		ANXA1	0.790251	-0.052548		ANXA1	0.413747	0.24467
ATMIN	0.311557	-0.0505667		Abcb5	0.00289861	-0.221102		ANXA10	0.123834	-0.523902		ANXA10	0.265088	-0.491709
ATN1	0.310354	-0.0721967		Abcb6	0.0782989	0.112653		ANXA11	0.000692125	0.338371		ANXA11	0.783605	0.0412816
ATN1	0.310354	-0.0721967		Abcb7	0.0324819	0.152217		ANXA13	1.60026e-05	1.14773		ANXA13	0.628749	0.202682
ATOH1	0.940629	0.00868667		Abcb8	0.200785	0.117173		ANXA2	0.00211441	0.210448		ANXA2	0.0481671	0.204878
ATOH7	0.158263	0.0702533		Abcb9	0.0771173	-0.142727		ANXA2P1	0.662984	0.165768		ANXA2P1	0.406534	-0.568375
ATOH8	0.681349	-0.0235667		Abcc1	0.0310698	0.25101		ANXA2P2	0.476617	-0.157034		ANXA2P2	0.659831	-0.149781
ATOX1	0.00173589	-0.231597		Abcc10	0.153547	0.0579233		ANXA2P3	0.686333	-0.273934		ANXA2P3	0.913287	0.137784
ATP10A	0.00254341	0.699087		Abcc12	0.189846	-0.159697		ANXA2R	0.407772	-0.131057		ANXA2R	0.452941	-0.152246
ATP10B	0.538372	0.0577867		Abcc2	0.0664503	-0.241067		ANXA2R-AS1	0.471692	-0.0999191		ANXA2R-AS1	0.542398	0.13476
ATP10D	0.0196215	-0.503527		Abcc3	0.0120964	0.686513		ANXA2R-OT1	0.19005	-0.120609		ANXA2R-OT1	0.897758	0.0210328
ATP11A	7.256e-06	2.05521		Abcc4	0.00417592	0.56889		ANXA3	0.0537958	-0.427756		ANXA3	0.218618	-0.41265
ATP11B	0.351331	-0.0252167		Abcc5	0.0406223	0.183717		ANXA4	0.475472	0.115536		ANXA4	0.785793	0.0666652
ATP11C	0.000377706	0.786747		Abcc6	0.178147	-0.0967733		ANXA5	0.221553	-0.0880902		ANXA5	0.716819	-0.039564
ATP12A	0.189812	0.21541		Abcc8	0.381108	0.0272333		ANXA6	2.60179e-05	-0.761001		ANXA6	0.222107	-0.334887
ATP13A1	0.103463	-0.110583		Abcc9	0.0566861	0.466113		ANXA7	0.571581	-0.0198464		ANXA7	0.0975456	-0.088122
ATP13A2	0.868986	-0.01159		Abcd1	0.0588093	-0.0907067		ANXA8	0.175652	-0.459974		ANXA8	0.0382902	-1.10683
ATP13A3	0.00704045	-0.313497		Abcd2	0.0977094	-0.31676		ANXA8L1	0.0029806	-1.06363		ANXA8L1	0.757656	-0.182494
ATP13A4	0.402451	0.0534633		Abcd3	0.905029	-0.0197767		ANXA9	0.877905	-0.0196405		ANXA9	0.234851	0.21085
ATP13A5	0.603221	-0.0720133		Abcd4	0.0769085	-0.0563033		AOAH	0.528239	-0.453394		AOAH	0.962575	0.0579815
ATP1A1	0.945918	0.00163333		Abce1	0.264003	0.0908		AOAH-IT1	0.920235	-0.356759		AOAH-IT1	1	0
ATP1A2	0.994402	-0.00072		Abcf1	0.867549	-0.00624667		AOC1	0.001659	2.30337		AOC1	0.360289	0.233973
ATP1A3	0.0113125	0.353987		Abcf2	0.046811	0.0612033		AOC2	0.401474	0.211964		AOC2	0.388782	-0.339033
ATP1A4	0.496297	0.0506667		Abcf3	0.34593	-0.0432133		AOC3	0.895903	-0.0357932		AOC3	0.899927	-0.0532832
ATP1B1	9.11753e-05	-1.19937		Abcg1	0.0625742	-0.342		AOC4P	0.576891	-0.489462		AOC4P	0.854713	-0.213887
ATP1B2	0.547979	-0.0448533		Abcg2	0.787266	-0.0478833		AOPEP	0.976721	-0.0056312		AOPEP	0.717964	0.105952
ATP1B3	0.00846499	0.302567		Abcg3	0.00495599	-0.42992		AOX1	0.306541	-0.400743		AOX1	0.290157	-0.826671
ATP1B4	0.613079	-0.06385		Abcg4	0.119469	-0.19515		AOX2P	0.973198	-0.0358709		AOX2P	0.766439	-0.503787
ATP2A1	0.302734	-0.06734		Abcg5	0.989785	-0.000786667		AOX3P	0.858536	-0.634901		AOX3P	1	0
ATP2A2	0.0108807	-0.335567		Abcg8	0.0294969	-0.217677		AOX3P-AOX2P	NA	NA		AOX3P-AOX2P	NA	NA
ATP2A3	0.272999	-0.08137		Abhd1	0.0920513	-0.133183		AP1AR	0.525735	0.0519328		AP1AR	0.689061	-0.0512861
ATP2B1	3.82551e-05	-2.37352		Abhd10	0.293203	-0.0858433		AP1AR-DT	0.119981	-0.3563		AP1AR-DT	0.092003	-0.704061
ATP2B2	0.137849	0.156707		Abhd11	0.00205252	0.24818		AP1B1	0.00013797	0.354908		AP1B1	0.551031	-0.0832631
ATP2B3	0.28385	0.156147		Abhd12	0.209869	-0.09758		AP1B1P1	NA	NA		AP1B1P1	NA	NA
ATP2B4	0.000484483	1.80121		Abhd12b	0.0539555	0.516477		AP1B1P2	NA	NA		AP1B1P2	NA	NA
ATP2C1	0.0174222	-0.27179		Abhd13	0.132416	0.0704367		AP1G1	0.00226419	0.178589		AP1G1	0.0495727	-0.176194
ATP2C2	0.0946097	-0.0851033		Abhd14a	0.20645	-0.0687633		AP1G2	0.21412	0.083594		AP1G2	0.447244	-0.0784189
ATP4A	0.0785739	0.103567		Abhd14b	0.201752	0.15115		AP1G2-AS1	0.0593146	-0.26784		AP1G2-AS1	0.215291	-0.317752
ATP4B	0.113759	0.14382		Abhd15	0.011502	-0.21092		AP1M1	0.0882542	0.101398		AP1M1	0.302177	-0.0928301
ATP6AP1	0.088253	-0.0798333		Abhd16a	0.267582	-0.0721733		AP1M2	0.644649	-0.0805595		AP1M2	0.871524	0.0425926
ATP6AP2	0.163045	-0.0633		Abhd16b	0.0896818	-0.25005		AP1M2P1	NA	NA		AP1M2P1	NA	NA
ATP6V0A1	0.00207457	-0.2721		Abhd17a	0.179673	-0.121983		AP1S1	0.00162754	-0.31834		AP1S1	0.850953	-0.0287376
ATP6V0A2	0.649859	-0.0336033		Abhd17b	0.0547942	0.23498		AP1S2	3.1619e-11	-0.358084		AP1S2	0.001152	0.253394
ATP6V0A4	3.3655e-05	1.44859		Abhd17c	0.1735	0.0693		AP1S2P1	NA	NA		AP1S2P1	NA	NA
ATP6V0B	0.0021001	-0.383423		Abhd2	0.106388	-0.0887		AP1S3	2.63658e-06	0.920069		AP1S3	0.463117	0.216081
ATP6V0C	0.0032262	-0.295433		Abhd3	0.0270317	0.279073		AP2A1	0.625375	0.0249694		AP2A1	0.00502271	-0.218823
ATP6V0D1	0.0523636	0.204433		Abhd4	0.248054	0.0970267		AP2A2	0.000256069	0.183759		AP2A2	0.657267	-0.0336369
ATP6V0D2	0.788596	0.00885333		Abhd5	0.491839	0.0338533		AP2B1	0.000792749	0.199038		AP2B1	0.16281	0.126096
ATP6V0E1	0.00384311	-0.2259		Abhd6	0.0170341	0.326057		AP2B1P1	0.208981	0.540061		AP2B1P1	0.382094	1.22745
ATP6V0E2	0.0104342	-0.174143		Abhd8	0.13036	-0.120923		AP2M1	0.637898	0.0340641		AP2M1	0.687757	-0.0438045
ATP6V1A	0.976318	0.00128667		Abi1	0.0135312	-0.193167		AP2S1	0.191632	-0.138376		AP2S1	0.181502	0.213621
ATP6V1B1	0.970109	0.00138		Abi2	0.0491572	0.0949133		AP3B1	0.607021	0.03269		AP3B1	0.122541	-0.150036
ATP6V1B2	0.207408	0.0660333		Abi3	0.00309838	-0.76329		AP3B2	1.94986e-16	-1.03217		AP3B2	0.00132365	0.487548
ATP6V1C1	0.00517268	-0.266377		Abi3bp	0.0872932	-0.425067		AP3D1	0.982012	0.00204723		AP3D1	0.12605	-0.210914
ATP6V1C2	0.034371	0.29055		Abl1	0.0110224	-0.202267		AP3M1	0.16288	0.0653234		AP3M1	0.0276214	-0.162009
ATP6V1D	0.138388	0.30756		Abl2	0.0349456	-0.07644		AP3M2	0.013351	-0.278827		AP3M2	0.682764	0.0706579
ATP6V1E1	0.00098602	-0.416387		Ablim1	0.162936	-0.152293		AP3S1	3.25526e-06	-0.315168		AP3S1	0.23123	0.121162
ATP6V1E2	0.516667	0.06861		Ablim2	0.624317	-0.0278333		AP3S2	0.869018	0.0101619		AP3S2	0.399703	0.0852674
ATP6V1F	0.00356519	-0.2661		Ablim3	0.0764008	-0.353427		AP4B1	0.00706539	0.351814		AP4B1	0.819379	0.0448033
ATP6V1G1	0.48198	-0.0359		Abo	0.142279	-0.248253		AP4B1-AS1	0.398634	0.256791		AP4B1-AS1	0.758421	0.198557
ATP6V1G3	0.131367	0.1056		Abr	0.120717	0.125867		AP4E1	0.273695	0.0685249		AP4E1	0.877634	-0.0172249
ATP6V1H	0.0470619	0.184387		Abra	0.410947	-0.0441733		AP4M1	0.63301	0.0505912		AP4M1	0.889481	-0.0220576
ATP7A	2.35397e-05	-0.77973		Abracl	0.147188	0.165293		AP4S1	0.000537952	-0.235796		AP4S1	0.887832	0.0151561
ATP7B	0.0135595	-0.235267		Abt1	0.0621659	-0.16437		AP5B1	0.507042	0.0410447		AP5B1	0.639773	0.0456522
ATP8A1	0.0104911	0.593547		Abtb1	0.156254	-0.117403		AP5M1	0.303051	0.0713438		AP5M1	0.438601	-0.0878631
ATP8A2	0.558393	-0.06285		Abtb2	0.369318	-0.0510467		AP5S1	0.00595504	0.289092		AP5S1	0.351674	-0.153791
ATP8B1	0.167473	0.0566167		Acaa1a	0.616042	-0.0112867		AP5Z1	0.0131426	-0.26147		AP5Z1	0.445585	-0.121734
ATP8B2	0.00183821	0.680917		Acaa1b	0.27055	-0.141307		APAF1	5.4302e-08	0.583739		APAF1	0.147445	-0.252421
ATP8B3	0.504948	-0.0398		Acaa2	0.252119	-0.129067		APBA1	6.92664e-05	1.09355		APBA1	0.253316	0.410408
ATP8B4	1.66517e-06	4.63343		Acaca	0.00420957	-0.186972		APBA2	0.00110607	0.251498		APBA2	1	0
ATP9A	0.00558067	-0.423157		Acacb	0.118902	-0.102013		APBA3	0.63642	-0.0371923		APBA3	0.522579	0.074761
ATP9B	0.0206675	-0.0714667		Acad10	0.116614	0.240087		APBB1	0.00122445	-0.307419		APBB1	0.0621352	0.294301
ATPAF1	0.0150271	-0.23482		Acad11	0.00333304	0.583473		APBB1IP	0.000782529	-1.23123		APBB1IP	0.459798	-0.403089
ATPAF2	0.200888	0.137883		Acad12	0.0699695	0.0645367		APBB2	0.313628	-0.134878		APBB2	0.343942	0.201223
ATR	0.121046	-0.224053		Acad8	0.00377738	0.145223		APBB3	0.14218	-0.192087		APBB3	0.183665	-0.268202
ATRAID	0.0119588	0.2879		Acad9	0.0767825	0.128747		APC	0.897897	-0.0089916		APC	0.0635461	-0.206147
ATRIP	0.016149	-0.280493		Acadl	0.135793	0.14159		APC2	0.743983	0.0353223		APC2	0.820818	0.0495768
ATRN	0.149769	-0.0866		Acadm	0.0229542	0.273297		APCDD1	0.20143	-1.01525		APCDD1	0.497644	-0.377436
ATRNL1	0.00188059	-0.516367		Acads	0.806993	0.00616667		APCDD1L	0.917445	-0.108377		APCDD1L	0.637255	0.6904
ATRX	0.156315	-0.101798		Acadsb	0.761794	0.01643		APCDD1L-DT	0.617547	0.381243		APCDD1L-DT	0.503214	-0.723281
ATXN1	0.0371392	0.167117		Acadvl	0.208293	-0.0443967		APCS	0.696958	-0.356752		APCS	0.17866	-0.910531
ATXN10	0.000125673	-0.465133		Acan	0.0198069	-0.27169		APEH	0.205279	0.133221		APEH	0.806383	-0.0388513
ATXN2	0.152427	0.0805333		Acap1	0.11476	-0.40643		APELA	0.860327	0.626879		APELA	1	0
ATXN2L	0.0115482	0.2454		Acap2	0.00800819	-0.351333		APEX1	0.0122858	-0.0733811		APEX1	0.0609416	-0.0834413
ATXN3	0.896193	0.00919		Acap3	0.00357796	-0.209333		APEX2	0.000129901	0.306331		APEX2	0.676923	0.0499832
ATXN3L	0.330417	0.101577		Acat1	0.0777657	0.0572767		APH1A	0.103827	0.0692341		APH1A	0.0971065	0.104596
ATXN7	0.0089807	0.2448		Acat2	0.108907	-0.283347		APH1B	0.000902997	-0.44015		APH1B	0.150396	-0.310267
ATXN7L1	0.053008	-0.217502		Acat3	0.279656	-0.18274		API5	0.00101981	0.165755		API5	0.118167	-0.121666
ATXN7L2	0.454405	-0.121317		Acbd3	0.683543	0.01455		API5P1	0.56715	0.411214		API5P1	0.587361	0.60197
ATXN7L3	0.469152	-0.07352		Acbd4	0.0479959	-0.146153		API5P2	0.859094	-0.209744		API5P2	0.78011	-0.503787
ATXN7L3B	0.648141	0.0386633		Acbd5	0.873033	-0.00854667		APIP	0.442528	0.0475664		APIP	0.0100442	-0.23746
AUH	0.000140129	0.704837		Acbd6	0.231736	0.0599367		APLF	0.0118764	-0.467494		APLF	0.45016	0.211245
AUNIP	0.0174463	-0.585893		Acbd7	0.0684691	-0.13084		APLN	0.172277	-0.539329		APLN	0.845911	0.15172
AUP1	0.00091867	0.2051		Accs	0.403716	0.0611933		APLNR	0.717045	0.19937		APLNR	0.688036	0.476792
AURKA	0.462211	0.0407		Accsl	0.0492173	-0.137513		APLP1	0.310437	-0.200834		APLP1	0.824652	-0.0670668
AURKAIP1	0.605491	0.02593		Acd	0.126678	-0.0864467		APLP2	0.0419368	-0.0860126		APLP2	0.0099007	-0.164736
AURKB	0.112374	0.0563		Ace	0.0232126	-0.2101		APMAP	0.000998755	0.298542		APMAP	0.712605	0.0510404
AURKC	0.0692459	0.107347		Ace2	0.981912	0.00366667		APOA1	0.801294	-0.203357		APOA1	0.048198	2.38354
AUTS2	0.0168581	0.352137		Acer1	0.118278	-0.331577		APOA1-AS	0.739558	-0.0939336		APOA1-AS	0.0869425	-2.04202
AVEN	0.0158799	-0.123817		Acer2	0.195685	-0.185355		APOA2	0.969829	0.124133		APOA2	0.895943	0.65036
AVIL	0.0306778	0.458653		Acer3	0.0413907	0.40686		APOA4	0.97177	-0.12606		APOA4	1	0
AVL9	0.547914	0.0567667		Ache	0.0646691	-0.195203		APOA5	0.890181	-0.440617		APOA5	1	0
AVP	0.502945	0.06888		Acin1	0.263845	-0.05288		APOB	0.551036	-1.25565		APOB	1	0
AVPI1	0.0140813	0.315567		Ackr1	0.0746581	0.266497		APOBEC1	0.922567	-0.116304		APOBEC1	0.604919	0.766247
AVPR1A	0.138113	-0.0333		Ackr2	0.0818122	-0.265017		APOBEC2	0.924353	0.0418135		APOBEC2	0.521032	-0.51002
AVPR1B	0.39299	-0.0658267		Ackr3	0.681415	-0.0514967		APOBEC3A	0.722583	-0.401377		APOBEC3A	0.539545	0.943409
AVPR2	0.617454	0.0595967		Ackr4	0.0149064	-0.372727		APOBEC3AP1	1	0		APOBEC3AP1	0.925643	-0.50378
AWAT1	0.740764	0.02981		Acly	0.0824372	-0.1863		APOBEC3B	0.699664	0.145038		APOBEC3B	0.708432	0.208682
AWAT2	0.211572	-0.12996		Acmsd	0.11017	-0.146637		APOBEC3B-AS1	0.804064	-0.607609		APOBEC3B-AS1	0.928099	-0.3339
AXDND1	0.117253	-0.147207		Acn9	0.350691	-0.0699433		APOBEC3C	0.000210847	-0.410144		APOBEC3C	7.087e-05	0.663706
AXIN1	0.000293437	0.5708		Acnat1	0.514778	0.0693		APOBEC3D	0.878159	-0.0986929		APOBEC3D	0.953196	0.061807
AXIN2	0.000215794	-0.69058		Acnat2	0.113178	-0.120977		APOBEC3F	0.003453	-0.349214		APOBEC3F	0.487974	0.12263
AXL	0.000288598	0.4795		Aco1	0.0238761	0.286317		APOBEC3G	0.24498	0.8566		APOBEC3G	0.466963	0.112919
AZGP1	0.265	-0.06184		Aco2	0.3513	-0.0253333		APOBEC3H	0.33971	-0.622961		APOBEC3H	0.764796	-0.369434
AZI2	0.00530072	0.220557		Acot1	0.0420707	-0.288837		APOBEC4	0.761689	0.288945		APOBEC4	0.569138	-0.87503
AZIN1	0.0648416	0.08361		Acot10	0.766408	0.02963		APOBR	0.134991	-0.424122		APOBR	0.137861	-0.873673
AZIN2	0.00013793	1.59455		Acot11	0.0631897	0.23027		APOC1	1.92321e-08	-1.26248		APOC1	0.383655	0.294024
B2M	0.0114038	0.2006		Acot12	0.66825	-0.04289		APOC1P1	0.00895841	-2.17704		APOC1P1	0.153752	1.83372
B3GALNT1	0.118086	-0.05846		Acot13	0.00793739	0.276933		APOC2	0.682925	0.88556		APOC2	1	0
B3GALNT2	0.001359	0.50239		Acot2	0.00458457	-0.36928		APOC3	0.651899	0.819981		APOC3	1	0
B3GALT1	0.0396382	-0.223097		Acot3	0.427679	-0.0963		APOC4	0.911825	-0.394455		APOC4	1	0
B3GALT2	0.287458	0.134317		Acot4	0.334168	-0.118173		APOC4-APOC2	0.967314	0.145987		APOC4-APOC2	1	0
B3GALT4	0.646203	-0.0734733		Acot5	0.704424	-0.0377233		APOD	9.9763e-06	-0.927971		APOD	0.797466	-0.175845
B3GALT5	0.88116	-0.0266733		Acot6	0.213961	-0.0620767		APOE	0.0134523	-0.66209		APOE	0.529161	-0.254467
B3GALT6	0.414408	-0.105433		Acot7	0.832907	0.0261		APOF	0.253812	0.64683		APOF	0.959167	0.0732902
B3GAT1	0.493387	0.06561		Acot8	0.890719	-0.00949333		APOH	0.775899	0.0604934		APOH	0.579724	-0.546391
B3GAT2	0.87801	0.00735		Acot9	0.337823	-0.0785833		APOL1	2.31718e-10	-1.18751		APOL1	0.397348	0.23819
B3GAT3	0.0904101	-0.368623		Acox1	0.272498	0.0446667		APOL2	2.87148e-06	-0.638651		APOL2	0.451001	0.154333
B3GNT2	0.00172161	-0.686307		Acox2	0.0321221	0.288507		APOL3	0.310201	-0.260201		APOL3	0.377118	0.13978
B3GNT3	0.019726	-0.553887		Acox3	0.00742984	0.105143		APOL4	0.370007	0.733614		APOL4	0.582621	-0.180815
B3GNT4	0.0213416	-0.19574		Acoxl	0.00067027	-1.22651		APOL5	1	0		APOL5	0.601723	-1.51562
B3GNT5	0.000345195	1.90944		Acp1	0.023433	0.226345		APOL6	0.930313	-0.0134736		APOL6	0.67399	0.0991904
B3GNT6	0.104712	0.192717		Acp2	0.165383	0.10131		APOLD1	0.274919	0.220137		APOLD1	0.311444	0.286383
B3GNT7	0.53576	-0.111273		Acp5	0.031732	0.347883		APOM	1.07103e-07	-0.622448		APOM	0.153624	0.284884
B3GNT8	0.506135	0.0464433		Acp6	0.0164141	0.126443		APONP	NA	NA		APONP	NA	NA
B3GNT9	0.00148774	-0.664957		Acpp	0.000226304	1.62912		APOO	0.771003	-0.022361		APOO	0.315236	-0.117825
B3GNTL1	0.486339	0.03166		Acpt	0.0187645	-0.159123		APOOL	0.873399	-0.00898039		APOOL	0.593906	-0.0482594
B4GALNT1	0.000109313	-1.02695		Acr	0.269372	-0.179553		APOOP1	0.688545	0.369397		APOOP1	1	0
B4GALNT2	0.00500562	1.48621		Acrbp	0.0253936	-0.142173		APOOP2	1	0		APOOP2	0.904102	0.650359
B4GALNT3	0.00424149	0.53925		Acrv1	0.0566334	-0.22629		APOOP3	NA	NA		APOOP3	NA	NA
B4GALNT4	0.0266993	-0.342613		Acsbg1	0.271757	-0.0885367		APOOP4	1	0		APOOP4	0.904102	0.650359
B4GALT1	0.000201526	0.436233		Acsbg2	0.0119106	-0.128663		APOOP5	0.8999	-0.394166		APOOP5	0.89107	0.650361
B4GALT2	0.477888	-0.0450233		Acsf2	0.0949849	0.207427		APP	0.425919	-0.0866163		APP	0.301073	-0.170591
B4GALT3	0.00144317	0.413437		Acsf3	0.463046	0.0481267		APP-DT	0.207509	-0.347972		APP-DT	0.211094	0.561284
B4GALT4	2.08386e-05	-2.06767		Acsl1	0.00140898	0.785367		APPAT	0.762267	-0.0876098		APPAT	0.291777	0.830468
B4GALT5	0.000343904	-0.3335		Acsl4	0.141014	0.317833		APPBP2	0.611123	0.0458317		APPBP2	0.0165327	-0.346997
B4GALT6	0.0249509	-0.204787		Acsl5	0.230643	0.1304		APPBP2-DT	0.188822	-0.289417		APPBP2-DT	0.769991	0.100697
B4GALT7	0.0935815	-0.12402		Acsl6	0.0801405	-0.140957		APPL1	0.00641853	0.157642		APPL1	0.0160438	0.215731
B9D1	0.00200112	-0.54973		Acsm1	0.0171337	0.358737		APPL2	6.62402e-09	0.724368		APPL2	0.379193	-0.169074
B9D2	0.0474181	-0.212123		Acsm2	0.167256	-0.109807		APRG1	0.104331	-0.240645		APRG1	0.713188	0.0988666
BAALC	0.69921	0.03742		Acsm3	0.0205509	-0.222613		APRT	0.0172603	-0.235635		APRT	0.532524	0.0932443
BAAT	0.00100107	-3.24209		Acsm4	0.0672014	-0.152743		APTR	1.29546e-05	-0.50201		APTR	0.505726	-0.117162
BABAM1	0.827802	-0.00604667		Acsm5	0.0640344	-0.10913		APTX	0.618573	-0.0251373		APTX	0.793014	0.0206056
BACE1	0.00143137	0.859203		Acss1	0.0105995	0.395873		AQP1	0.406623	0.171593		AQP1	0.812799	-0.0642747
BACE2	1.07893e-06	-1.67062		Acss2	0.34549	0.229973		AQP10	0.876808	-0.393489		AQP10	0.984801	0.0732898
BACH1	0.0317328	0.171482		Acss3	0.0638357	-0.193187		AQP11	0.0887887	-0.250002		AQP11	0.313908	-0.242898
BACH2	0.940793	-0.00827333		Acta1	0.962951	-0.00195667		AQP12A	NA	NA		AQP12A	NA	NA
BAD	0.0170406	-0.10229		Acta2	0.545384	-0.0862667		AQP12B	0.920235	-0.356759		AQP12B	1	0
BAG1	0.045531	0.157913		Actb	0.0203607	-0.0560667		AQP2	7.30858e-05	3.84901		AQP2	0.939756	0.0847445
BAG2	0.319355	-0.0737967		Actbl2	0.184414	-0.146427		AQP3	0.0161768	1.05102		AQP3	0.311792	-0.672204
BAG3	0.897758	-0.0059		Actc1	0.0194346	-0.5277		AQP4	0.966517	0.0339919		AQP4	0.568132	0.0988565
BAG4	0.341261	-0.0429133		Actg1	0.711528	0.0175083		AQP4-AS1	0.0349456	-1.0469		AQP4-AS1	0.723085	0.115931
BAG5	0.421829	-0.0789167		Actg2	0.830998	-0.0630033		AQP5	0.239421	0.714699		AQP5	0.904094	0.0950048
BAG6	0.630058	-0.0258444		Actl10	0.00582723	-0.104363		AQP5-AS1	1.60226e-06	3.68363		AQP5-AS1	0.852798	0.174414
BAHCC1	0.0859315	0.08682		Actl11	0.0242109	-0.27702		AQP6	2.52173e-05	1.67739		AQP6	0.693849	0.231793
BAHD1	0.000866407	1.07086		Actl6a	0.103313	0.219013		AQP7	0.00543009	0.618228		AQP7	0.207162	0.479708
BAIAP2	0.0462362	0.185067		Actl6b	0.0955384	-0.282123		AQP7B	0.70252	-0.374302		AQP7B	1	0
BAIAP2L1	0.621338	0.0200667		Actl7a	0.23344	-0.07718		AQP7P1	0.277441	0.669364		AQP7P1	0.35861	-1.06439
BAIAP2L2	0.0042659	-0.428083		Actl7b	0.189795	-0.127497		AQP7P2	NA	NA		AQP7P2	NA	NA
BAIAP3	0.528456	0.07378		Actl9	0.13029	-0.111727		AQP7P3	1	0		AQP7P3	0.925643	-0.50378
BAK1	0.0763584	-0.147803		Actn1	0.0114423	0.402033		AQP7P4	1	0		AQP7P4	0.904102	0.650359
BAMBI	0.00230721	-3.59368		Actn2	0.110445	-0.3461		AQP7P5	NA	NA		AQP7P5	NA	NA
BANF1	0.105155	-0.0942333		Actn3	0.0476813	-0.203807		AQP8	0.868143	-0.172172		AQP8	0.269979	-1.38731
BANF2	0.462632	0.05346		Actn4	0.733603	0.0096		AQP9	0.398969	1.1585		AQP9	0.576833	1.22744
BANK1	0.00369465	-0.645673		Actr10	0.172431	0.100723		AQR	0.00123458	0.239129		AQR	0.499007	-0.0830156
BANP	0.707192	0.0234333		Actr1a	0.0483003	-0.14356		AR	0.552656	-0.199038		AR	0.993783	0.00413212
BAP1	0.151451	0.0956133		Actr1b	0.122479	0.100777		ARAF	0.031111	0.136023		ARAF	0.763288	-0.0288137
BARD1	0.017051	-0.59576		Actr2	0.0901338	-0.051		ARAFP1	NA	NA		ARAFP1	NA	NA
BARHL1	0.0279019	0.18925		Actr3	0.763935	0.0149667		ARAFP2	NA	NA		ARAFP2	NA	NA
BARHL2	0.391462	0.06625		Actr3b	0.0390601	-0.198283		ARAFP3	NA	NA		ARAFP3	NA	NA
BARX1	0.762919	-0.0326667		Actr5	0.185603	-0.112323		ARAP1	0.533509	-0.0282574		ARAP1	0.542635	-0.0432973
BARX2	0.00370864	3.07854		Actr6	0.722154	0.0438767		ARAP1-AS1	0.232553	0.921478		ARAP1-AS1	0.139175	-2.03585
BASP1	0.0886987	0.0464667		Actr8	0.139316	-0.0658867		ARAP1-AS2	0.286012	0.278605		ARAP1-AS2	0.401193	-1.04999
BATF	0.0432243	0.295613		Actrt1	0.24696	-0.0772567		ARAP2	0.162727	0.343734		ARAP2	0.587192	-0.200743
BATF2	0.35099	0.09555		Actrt2	0.00280149	-0.29834		ARAP3	0.887682	0.0272368		ARAP3	0.947681	-0.0190181
BATF3	0.00895991	0.62251		Actrt3	0.15786	-0.213413		ARC	0.482947	0.273659		ARC	0.616707	0.278993
BAX	0.0374049	0.0839333		Acvr1	0.0105212	0.0950033		ARCN1	0.125726	0.129656		ARCN1	0.185005	-0.171199
BAZ1A	0.0736892	0.097		Acvr1b	0.201206	0.120747		AREG	0.604923	-0.128811		AREG	0.266567	-0.418741
BAZ1B	0.0132884	-0.1966		Acvr1c	0.0169486	-0.18033		AREL1	0.497488	0.0369327		AREL1	0.97239	0.00303521
BAZ2A	0.783943	-0.0053		Acvr2a	0.0283616	-0.242503		ARF1	0.738105	0.0192724		ARF1	0.144681	-0.127307
BAZ2B	0.00213735	0.473283		Acvr2b	0.026191	-0.147487		ARF1P1	1	0		ARF1P1	0.925643	-0.50378
BBC3	0.191658	0.224827		Acvrl1	0.000238598	-0.5752		ARF1P2	0.394226	0.972542		ARF1P2	0.727426	-0.61658
BBOX1	0.389232	0.03608		Acy1	0.0398567	-0.16234		ARF1P3	0.967315	0.145983		ARF1P3	0.925643	-0.50378
BBS1	0.0074463	-0.39972		Acy3	0.0111726	0.288627		ARF3	1.15333e-12	0.370476		ARF3	0.0116609	-0.200904
BBS10	0.0140661	0.62992		Acyp1	0.834879	0.02212		ARF4	0.878504	-0.016768		ARF4	0.332685	0.161059
BBS12	0.599445	-0.06036		Acyp2	0.0426787	-0.37639		ARF4-AS1	0.748923	0.0973026		ARF4-AS1	0.390327	0.302845
BBS2	0.822538	-0.0147933		Ada	0.317237	-0.197457		ARF4P1	0.505558	0.74619		ARF4P1	0.823677	-0.403858
BBS4	0.00446089	-0.606767		Adad1	0.0571772	-0.134627		ARF4P2	0.802466	-0.113951		ARF4P2	0.736509	0.280092
BBS5	0.634067	-0.0167567		Adad2	0.155298	-0.13047		ARF4P3	NA	NA		ARF4P3	NA	NA
BBS7	0.0462878	0.198873		Adal	0.194703	0.103657		ARF4P4	NA	NA		ARF4P4	NA	NA
BBS9	0.00200921	0.727817		Adam10	0.173171	0.167263		ARF5	0.703064	-0.0277778		ARF5	0.211987	0.136495
BBX	0.0399316	-0.152667		Adam11	0.0493176	-0.201007		ARF6	1.63496e-07	0.13456		ARF6	0.136391	-0.0568078
BCAM	0.00384959	-0.729823		Adam12	0.835251	0.00857333		ARFGAP1	0.142044	0.18501		ARFGAP1	0.515621	-0.123888
BCAN	0.027048	0.279993		Adam15	0.399556	0.0823667		ARFGAP2	0.547809	0.0637733		ARFGAP2	0.596727	-0.0844531
BCAP29	0.905032	0.00507		Adam17	0.773621	-0.01172		ARFGAP3	0.685858	0.0467752		ARFGAP3	0.082126	-0.304374
BCAP31	0.0116818	-0.174533		Adam18	0.0536707	-0.201033		ARFGEF1	0.673718	0.0298508		ARFGEF1	0.288083	0.115068
BCAR1	0.00624847	-0.22582		Adam19	0.183169	-0.214323		ARFGEF1-DT	0.347447	-0.309576		ARFGEF1-DT	0.118365	0.631321
BCAR3	0.000256046	0.84823		Adam1a	0.0641195	-0.224607		ARFGEF2	0.111804	0.142049		ARFGEF2	0.297202	-0.143373
BCAS1	0.000867631	-1.89595		Adam1b	0.0340933	-0.186647		ARFGEF3	0.0305795	0.206434		ARFGEF3	0.311621	-0.153184
BCAS2	0.0300304	-0.30478		Adam2	0.499928	-0.0679167		ARFIP1	0.795857	0.0143759		ARFIP1	0.102583	-0.143202
BCAS3	0.092066	0.0690467		Adam20	0.158684	-0.195923		ARFIP2	0.0206688	0.221676		ARFIP2	0.0246932	-0.326301
BCAT1	0.000278001	1.3715		Adam21	0.122615	-0.200303		ARFRP1	0.292207	0.234114		ARFRP1	0.984295	0.0066002
BCAT2	0.069872	0.11462		Adam22	0.133143	-0.142577		ARG1	0.947076	0.0510513		ARG1	0.701848	0.458517
BCCIP	0.0128138	-0.140517		Adam23	0.357046	0.205963		ARG2	0.0749547	-0.345026		ARG2	0.528544	-0.180158
BCDIN3D	0.132641	0.09389		Adam24	0.150548	-0.101207		ARGFX	0.838519	0.368308		ARGFX	0.854255	-0.503786
BCHE	0.290834	-0.142197		Adam25	0.371131	0.0626633		ARGFXP1	NA	NA		ARGFXP1	NA	NA
BCKDHA	0.00113943	0.6618		Adam26a	0.989132	0.00041		ARGFXP2	0.488591	0.228208		ARGFXP2	0.347785	1.18653
BCKDHB	0.011183	0.50143		Adam26b	0.440294	-0.0416633		ARGLU1	0.854153	0.0149384		ARGLU1	0.912308	0.013984
BCKDK	0.443523	-0.08122		Adam28	4.09684e-05	2.66091		ARHGAP1	1.53918e-06	0.583274		ARHGAP1	0.622875	-0.0904076
BCL10	0.00472008	0.5072		Adam29	0.0897278	-0.169267		ARHGAP10	0.744032	0.037725		ARHGAP10	0.899088	0.0229651
BCL11A	0.244001	-0.151127		Adam3	0.0493202	-0.571737		ARHGAP11A	0.627509	0.141234		ARHGAP11A	0.828847	0.0956666
BCL11B	0.0546068	-0.296497		Adam30	0.0219514	-0.150047		ARHGAP11A-DT	0.85439	0.0899546		ARHGAP11A-DT	0.633803	0.632881
BCL2	0.00143792	-0.305657		Adam32	0.0625713	-0.0449367		ARHGAP11B	0.762264	-0.102927		ARHGAP11B	0.824824	-0.123489
BCL2A1	0.0557687	-0.25873		Adam33	0.0271483	-0.281903		ARHGAP11B-DT	0.991482	-0.005672		ARHGAP11B-DT	0.433892	1.00628
BCL2A1	0.0557687	-0.25873		Adam34	0.117963	-0.154473		ARHGAP12	0.100618	0.132304		ARHGAP12	0.801263	0.0316759
BCL2A1	0.0557687	-0.25873		Adam39	0.270854	0.0921667		ARHGAP15	0.0111009	-2.28245		ARHGAP15	0.963359	0.0732902
BCL2A1	0.0557687	-0.25873		Adam4	0.583497	0.0733767		ARHGAP15-AS1	0.920235	-0.356759		ARHGAP15-AS1	1	0
BCL2A1	0.0557687	-0.25873		Adam5	0.0590801	0.18232		ARHGAP16P	NA	NA		ARHGAP16P	NA	NA
BCL2L1	0.0383421	-0.148067		Adam6a	0.219263	-0.0682367		ARHGAP17	0.140924	-0.111886		ARHGAP17	0.869667	-0.019037
BCL2L11	0.387121	0.0727833		Adam6b	0.0393158	-0.151887		ARHGAP18	0.161254	0.190516		ARHGAP18	0.934286	-0.0169563
BCL2L12	0.0168416	-0.273293		Adam7	0.0795775	-0.147167		ARHGAP19	0.0554439	-0.226824		ARHGAP19	0.413017	-0.144985
BCL2L13	0.00902801	0.131517		Adam8	0.00456093	1.90252		ARHGAP19-SLIT1	0.059992	-1.65156		ARHGAP19-SLIT1	1	0
BCL2L14	0.214189	0.0805233		Adam9	0.0387608	0.1416		ARHGAP20	0.648304	0.321768		ARHGAP20	0.693752	0.568425
BCL2L15	0.102461	-0.242703		Adamdec1	9.7244e-05	1.92425		ARHGAP21	0.104853	0.14274		ARHGAP21	0.713849	0.0497326
BCL2L2	0.082307	0.170647		Adamts1	0.0781661	0.11084		ARHGAP22	0.52154	0.115476		ARHGAP22	0.0457201	0.561661
BCL3	0.000685048	0.539967		Adamts10	0.001611	-0.3251		ARHGAP22-IT1	0.790474	0.558836		ARHGAP22-IT1	1	0
BCL6	0.0149662	-0.353813		Adamts12	0.201741	0.0840833		ARHGAP23	1.18803e-07	1.1879		ARHGAP23	0.542131	-0.206151
BCL6B	0.847933	0.0178133		Adamts13	0.0823328	-0.134227		ARHGAP23P1	0.430164	0.924063		ARHGAP23P1	0.928723	0.157304
BCL7A	0.507454	0.0273267		Adamts14	0.0188543	-0.374733		ARHGAP24	0.281342	-0.137482		ARHGAP24	0.612492	0.116491
BCL7B	0.117563	0.1075		Adamts15	0.137232	0.486273		ARHGAP25	0.521095	0.194295		ARHGAP25	0.959349	0.0307749
BCL7C	0.867719	0.01028		Adamts16	0.08881	-0.132677		ARHGAP26	0.0487972	0.290672		ARHGAP26	0.746777	-0.0723905
BCL9	0.00141333	-0.880103		Adamts17	0.977832	-0.001358		ARHGAP26-AS1	0.807977	0.341141		ARHGAP26-AS1	0.380918	1.79056
BCL9L	0.418756	-0.0242333		Adamts18	0.0504806	-0.294097		ARHGAP26-IT1	0.0526452	1.34095		ARHGAP26-IT1	0.95969	0.0732902
BCLAF1	0.00982604	0.218433		Adamts19	0.0767749	-0.107873		ARHGAP27	0.197476	0.132058		ARHGAP27	0.271234	-0.167231
BCO2	0.209797	-0.211803		Adamts2	0.0419993	0.386073		ARHGAP27P1-BPTFP1-KPNA2P3	0.596335	0.0911477		ARHGAP27P1-BPTFP1-KPNA2P3	0.447164	0.209669
BCOR	0.00376935	-0.358193		Adamts20	0.324561	0.0465933		ARHGAP27P2	0.52721	-1.11065		ARHGAP27P2	0.864547	-0.450771
BCORL1	0.002645	-0.284767		Adamts3	0.000550242	-0.281232		ARHGAP28	0.6637	-0.269989		ARHGAP28	0.858852	-0.198342
BCR	0.434975	-0.06356		Adamts4	0.802155	0.0159133		ARHGAP28-AS1	0.962824	0.145983		ARHGAP28-AS1	0.915456	-0.503782
BCS1L	0.0040527	0.40516		Adamts5	0.0132309	0.431497		ARHGAP29	0.00392579	-0.46784		ARHGAP29	0.407226	-0.203433
BDH1	0.0536567	-0.296207		Adamts6	0.0384315	-0.361027		ARHGAP29-AS1	0.937956	0.0672652		ARHGAP29-AS1	0.431106	0.3989
BDH2	0.9496	0.00418667		Adamts7	0.19421	-0.118243		ARHGAP30	0.57571	0.153522		ARHGAP30	0.891475	-0.0490272
BDKRB1	7.9386e-06	2.14513		Adamts8	0.584844	0.0725367		ARHGAP31	0.173992	-0.356189		ARHGAP31	0.29465	-0.556404
BDKRB2	0.03275	-0.23017		Adamts9	0.0649414	-0.381907		ARHGAP31-AS1	0.776266	-0.113047		ARHGAP31-AS1	0.80178	0.19289
BDNF	0.0006692	0.817547		Adamtsl1	0.462052	-0.094495		ARHGAP32	0.000181188	0.325079		ARHGAP32	0.592233	-0.0712864
BDP1	0.105005	0.139275		Adamtsl2	0.533831	0.148163		ARHGAP33	0.035498	0.842578		ARHGAP33	0.913217	0.0648354
BEAN1	0.369636	0.10773		Adamtsl3	0.0215171	-0.490257		ARHGAP35	0.235723	-0.0762833		ARHGAP35	0.589263	-0.0532027
BECN1	0.27117	-0.100947		Adamtsl4	0.18347	0.223677		ARHGAP36	0.920235	-0.356759		ARHGAP36	1	0
BEGAIN	0.91503	-0.0126067		Adamtsl5	0.0625838	-0.227247		ARHGAP39	0.589679	0.049914		ARHGAP39	0.217596	-0.172087
BEND2	0.366894	0.0490567		Adap1	0.355731	0.0705067		ARHGAP4	0.866993	-0.0182403		ARHGAP4	0.530454	-0.150828
BEND3	0.0962855	-0.183283		Adap2	0.0123724	-0.506257		ARHGAP40	0.546343	-0.379932		ARHGAP40	0.803445	-0.0287246
BEND4	0.59724	-0.01404		Adar	0.296777	-0.09283		ARHGAP42	3.14034e-12	0.758835		ARHGAP42	0.433795	0.13622
BEND5	0.675992	0.0238533		Adarb1	0.14373	-0.197383		ARHGAP42-AS1	0.954538	-0.0159854		ARHGAP42-AS1	0.45012	-0.410624
BEND6	0.0274807	0.5311		Adarb2	0.168879	-0.106143		ARHGAP42P1	0.621052	1.04821		ARHGAP42P1	1	0
BEND7	0.0238144	-0.39086		Adat1	0.734309	-0.02909		ARHGAP42P2	0.580155	0.595634		ARHGAP42P2	1	0
BEST1	0.0268176	-0.130767		Adat2	0.0322983	0.26397		ARHGAP42P3	0.973956	-0.116313		ARHGAP42P3	1	0
BEST2	0.422063	0.0824867		Adat3	0.0978052	0.0956067		ARHGAP42P4	NA	NA		ARHGAP42P4	NA	NA
BEST3	0.268556	0.0213733		Adck1	0.0060001	2.33672		ARHGAP42P5	0.920235	-0.356759		ARHGAP42P5	1	0
BET1L	0.640769	-0.0590733		Adck2	0.0634774	-0.111097		ARHGAP44	0.00393048	0.682909		ARHGAP44	0.761539	-0.103098
BEX1	0.197666	0.206663		Adck3	0.695475	0.03275		ARHGAP44-AS1	0.797053	0.632115		ARHGAP44-AS1	0.892461	-0.503784
BEX1	0.197666	0.206663		Adck4	0.00549855	0.48685		ARHGAP45	5.41607e-05	0.353948		ARHGAP45	0.837414	-0.0245625
BEX2	0.736182	-0.05713		Adck5	0.113413	0.0664667		ARHGAP5	0.306443	0.147831		ARHGAP5	0.943027	-0.016441
BEX2	0.736182	-0.05713		Adcy1	0.00299045	-0.19557		ARHGAP5-AS1	0.91772	0.0137432		ARHGAP5-AS1	0.966545	-0.00825461
BEX4	0.0274948	-0.191167		Adcy10	0.288551	-0.0671833		ARHGAP6	0.343588	0.50198		ARHGAP6	0.516926	0.438215
BEX4	0.0274948	-0.191167		Adcy2	0.581346	-0.0347567		ARHGAP8	0.456122	0.201308		ARHGAP8	0.389546	-0.141146
BFAR	0.00838377	0.2372		Adcy3	0.538734	0.0368633		ARHGAP9	0.069939	0.600882		ARHGAP9	0.926355	0.054162
BFSP1	0.473112	0.0351467		Adcy4	0.267625	-0.305213		ARHGDIA	0.00224493	0.477519		ARHGDIA	0.916182	0.0248908
BFSP2	0.732068	0.03803		Adcy5	0.121361	-0.167563		ARHGDIB	1.77038e-05	2.59361		ARHGDIB	0.619587	-0.412846
BGLAP	0.45851	-0.0606633		Adcy6	0.111247	0.225607		ARHGDIG	0.084137	0.567116		ARHGDIG	0.0496895	0.956956
BGLAP	0.45851	-0.0606633		Adcy7	0.834636	0.0100133		ARHGEF1	1.04565e-05	0.320244		ARHGEF1	0.872081	0.01775
BGLAP	0.45851	-0.0606633		Adcy8	0.015428	-0.753357		ARHGEF10	0.379758	-0.128904		ARHGEF10	0.818814	0.0790913
BGN	0.63218	0.06955		Adcy9	0.00500908	-0.278387		ARHGEF10L	0.0214527	-0.399485		ARHGEF10L	0.273278	-0.288514
BHLHA15	0.267414	0.04169		Adcyap1	0.240429	-0.122577		ARHGEF11	0.00444537	0.185832		ARHGEF11	0.364757	-0.0940484
BHLHA9	0.426552	0.100147		Adcyap1r1	0.16477	-0.158843		ARHGEF12	0.38296	0.0688511		ARHGEF12	0.0173154	-0.294304
BHLHB9	0.0148837	-0.0854367		Add1	0.00540435	-0.188867		ARHGEF15	0.951172	-0.152975		ARHGEF15	0.863623	0.650364
BHLHE22	0.475273	0.0895767		Add2	0.0773108	-0.188		ARHGEF16	0.0010784	0.56764		ARHGEF16	0.698211	0.0997505
BHLHE23	0.539073	0.05276		Add3	0.00744928	-0.343767		ARHGEF17	7.22517e-05	-0.363389		ARHGEF17	0.523219	-0.0900388
BHLHE40	0.00401992	-0.4524		Adgb	0.00762789	1.01624		ARHGEF17-AS1	0.742439	0.137498		ARHGEF17-AS1	0.936238	0.0455871
BHLHE41	0.221546	-0.108397		Adh1	0.409777	-0.144467		ARHGEF18	0.000387697	0.20352		ARHGEF18	0.00101903	-0.288497
BHMT	0.574134	-0.04214		Adh4	0.0296898	-0.212343		ARHGEF18-AS1	0.620869	-0.276449		ARHGEF18-AS1	0.718465	-0.503787
BHMT	0.574134	-0.04214		Adh5	0.265795	0.13725		ARHGEF19	0.00123084	0.405436		ARHGEF19	0.463222	0.131788
BHMT2	0.55998	-0.03511		Adh6-ps1	0.0288951	-0.29001		ARHGEF19-AS1	NA	NA		ARHGEF19-AS1	NA	NA
BICC1	0.000307087	-5.09711		Adh6a	0.0329111	-0.129027		ARHGEF2	0.0530219	-0.181994		ARHGEF2	0.113551	0.227328
BICD1	0.570946	0.0264933		Adh6b	0.116744	-0.186483		ARHGEF2-AS1	0.396672	0.342972		ARHGEF2-AS1	0.635547	0.650368
BICD2	0.138595	-0.14608		Adh7	0.0279827	0.873897		ARHGEF2-AS2	0.495928	-0.123619		ARHGEF2-AS2	0.755364	-0.0919791
BID	0.00138273	-0.636213		Adhfe1	0.0338393	0.25323		ARHGEF25	0.461729	0.0730051		ARHGEF25	0.944526	-0.0174435
BIK	0.0841391	0.25802		Adi1	0.146153	0.10617		ARHGEF26	2.60413e-19	0.6255		ARHGEF26	0.935411	0.00767701
BIN1	1.49864e-05	-1.19147		Adig	0.21656	0.146293		ARHGEF26-AS1	0.640431	-0.159536		ARHGEF26-AS1	0.727082	0.125185
BIN2	0.81468	0.0263433		Adipoq	0.000190199	-0.37082		ARHGEF28	0.0735901	-0.252739		ARHGEF28	0.349478	-0.200185
BIN3	0.0366225	-0.10548		Adipor1	0.367767	-0.0260333		ARHGEF28P1	NA	NA		ARHGEF28P1	NA	NA
BIRC2	0.000684392	-0.414507		Adipor2	0.000793972	0.273333		ARHGEF3	0.713559	-0.0330756		ARHGEF3	0.0574199	-0.266546
BIRC3	0.0136456	-0.272643		Adk	0.174695	-0.20745		ARHGEF3-AS1	0.672556	-0.891038		ARHGEF3-AS1	1	0
BIRC5	0.0980809	-0.143417		Adm	0.0531855	0.46904		ARHGEF33	0.239065	-0.379985		ARHGEF33	0.0534439	-1.27909
BIRC6	0.00178279	0.372633		Adm2	0.0495302	-0.222567		ARHGEF34P	0.796866	0.134144		ARHGEF34P	0.57524	-0.362236
BIRC7	0.0505878	-0.177767		Adnp	0.0758721	0.13789		ARHGEF35	1.64244e-07	2.43722		ARHGEF35	0.79791	-0.159851
BIVM	0.568033	0.07946		Adnp2	0.106972	0.09721		ARHGEF35-AS1	0.747938	0.108697		ARHGEF35-AS1	0.580376	-0.206677
BIVM	0.568033	0.07946		Ado	0.0595738	-0.08633		ARHGEF37	1.06085e-05	0.36681		ARHGEF37	0.000181875	0.454813
BLCAP	0.864863	0.00576667		Adora1	0.699653	0.0362033		ARHGEF38	6.86311e-11	2.42202		ARHGEF38	0.972091	0.0153345
BLK	0.685683	0.02875		Adora2a	0.903075	-0.02826		ARHGEF38-IT1	0.382924	0.874201		ARHGEF38-IT1	0.708829	0.397394
BLM	0.000895819	-0.753227		Adora2b	0.0169773	0.63877		ARHGEF39	0.266348	0.339955		ARHGEF39	0.623865	0.224847
BLMH	0.00328747	-0.43132		Adora3	0.205318	-0.306763		ARHGEF4	0.102067	0.484903		ARHGEF4	0.999462	0.000303476
BLNK	0.907301	-0.01239		Adpgk	0.254735	-0.10287		ARHGEF4-AS1	0.362342	0.355966		ARHGEF4-AS1	0.397803	0.47305
BLOC1S1	0.617254	-0.0588267		Adprh	0.094306	-0.160007		ARHGEF40	0.239689	-0.177424		ARHGEF40	0.371476	-0.210762
BLOC1S2	0.0546108	0.196057		Adprhl1	0.177078	-0.158887		ARHGEF5	0.0588364	0.471896		ARHGEF5	0.989196	0.0049836
BLOC1S3	0.0899197	-0.100137		Adprhl2	0.024425	-0.11055		ARHGEF6	1.68399e-05	1.46079		ARHGEF6	0.579083	0.36249
BLOC1S4	0.0740293	0.124577		Adprm	0.0162785	0.313953		ARHGEF7	0.941939	0.00481764		ARHGEF7	0.526804	0.0665927
BLOC1S6	0.0324588	-0.204503		Adra1a	0.00283171	-0.411357		ARHGEF7-AS1	NA	NA		ARHGEF7-AS1	NA	NA
BLVRA	0.000124231	-0.663197		Adra1b	0.174788	-0.171653		ARHGEF7-AS2	NA	NA		ARHGEF7-AS2	NA	NA
BLVRB	0.00574906	-0.5226		Adra1d	0.0207951	-0.367987		ARHGEF7-IT1	0.967314	0.145987		ARHGEF7-IT1	1	0
BLZF1	0.79618	-0.0246267		Adra2a	0.0121264	0.799597		ARHGEF9	0.112228	0.133816		ARHGEF9	0.249579	-0.153055
BMF	0.0360621	-0.299187		Adra2b	0.0549398	-0.31122		ARHGEF9-IT1	0.913625	0.386433		ARHGEF9-IT1	1	0
BMP1	0.0152304	-0.24221		Adra2c	0.142195	-0.180627		ARID1A	0.00156913	0.26873		ARID1A	0.0902724	-0.222947
BMP10	0.458852	0.0995767		Adrb1	0.00210884	-0.51693		ARID1B	8.50359e-05	0.241077		ARID1B	0.291109	-0.104213
BMP15	0.385383	-0.0674767		Adrb2	0.0874599	-0.401267		ARID2	1.48951e-06	0.386881		ARID2	0.99439	-0.000997779
BMP2	0.000396362	0.625263		Adrb3	0.0399331	-0.782487		ARID3A	0.487899	-0.0494291		ARID3A	0.302287	0.284723
BMP2K	0.00449785	0.433303		Adrbk1	0.0233686	-0.273657		ARID3B	0.0171587	0.19982		ARID3B	0.099153	-0.175368
BMP3	0.529003	0.0448567		Adrbk2	0.00948725	0.404457		ARID3BP1	0.321906	0.546895		ARID3BP1	0.712464	-0.503787
BMP4	0.507892	0.101167		Adrm1	0.832789	0.00872		ARID3C	0.310601	-0.305238		ARID3C	0.526278	0.351803
BMP5	0.0359709	-0.408433		Adsl	0.00572427	0.213577		ARID4A	0.0061987	0.239277		ARID4A	0.260795	-0.162347
BMP6	0.00142326	-1.27263		Adss	0.00219939	0.77992		ARID4B	0.00777032	0.162847		ARID4B	6.72418e-05	-0.409725
BMP7	0.3057	-0.09712		Adssl1	0.00273466	0.618867		ARID5A	0.00381865	-0.557697		ARID5A	0.947751	-0.0176315
BMPER	1.2198e-05	0.88227		Adtrp	0.909967	-0.0106867		ARID5B	1.08221e-18	-1.24785		ARID5B	0.381065	0.193228
BMPR1A	0.138761	0.0851833		Aebp1	0.1643	0.296733		ARIH1	0.0727688	0.0879483		ARIH1	0.93815	0.00611527
BMPR1B	3.605e-06	-3.00848		Aebp2	0.990886	-0.000606667		ARIH2	0.670382	-0.0300253		ARIH2	0.940568	0.00803615
BMPR2	0.0516913	0.200067		Aen	0.287703	0.100937		ARIH2OS	0.30841	-0.218427		ARIH2OS	0.430292	0.245397
BMS1	0.378825	0.126		Aes	0.343553	0.056		ARIH2P1	0.96336	-0.0378894		ARIH2P1	0.962342	0.0732902
BMX	0.126539	-0.0758433		AF067061	0.130617	-0.12465		ARL1	0.725079	0.0367406		ARL1	0.561122	-0.0922492
BNC1	0.327208	0.09372		AF067063	0.165949	-0.221763		ARL10	7.94687e-08	-1.52337		ARL10	0.596991	0.196079
BNC2	0.00406322	-1.2593		AF251705	0.0362713	-0.23775		ARL11	0.967315	0.145983		ARL11	0.904102	0.650359
BNIP1	0.15928	0.187313		AF357341	0.134107	-0.217083		ARL13A	0.916031	0.0294433		ARL13A	0.512102	-0.542267
BNIP2	0.389677	-0.0642433		AF357355	0.55038	-0.05016		ARL13B	0.00285086	0.277168		ARL13B	0.658258	-0.0728698
BNIP3	0.00568835	0.148767		AF357428	0.199236	-0.167467		ARL14	2.09918e-06	1.69821		ARL14	0.278369	-0.370883
BNIP3L	0.00386506	0.246067		AF366264	0.156136	-0.286613		ARL14EP	0.343728	-0.0742718		ARL14EP	0.442006	0.095379
BNIPL	0.516047	-0.03926		AF529169	0.0177433	-0.2404		ARL14EP-DT	0.336547	-0.445629		ARL14EP-DT	0.67144	-0.452788
BOC	0.000213534	2.47889		Afap1	0.351236	-0.0629033		ARL14EPL	0.298502	0.812171		ARL14EPL	0.080797	0.572423
BOD1	0.0305078	0.3232		Afap1l1	0.00051429	-0.6303		ARL14EPP1	0.440431	0.679409		ARL14EPP1	0.27014	-1.61667
BOD1L1	0.433636	-0.0582633		Afap1l2	0.83681	0.0201167		ARL15	0.000599412	-0.286041		ARL15	0.036987	-0.286018
BOD1L2	0.936497	-0.00303333		Aff1	0.00345545	-0.0551283		ARL16	0.573354	0.0439269		ARL16	0.727945	0.0398041
BOK	0.00605782	0.214503		Aff2	0.134463	-0.372017		ARL17A	0.848571	0.0209026		ARL17A	0.227091	-0.191627
BOLA1	0.017338	-0.282377		Aff3	0.0123805	-0.80211		ARL17B	0.692626	-0.0828114		ARL17B	0.117281	-0.40416
BOLA2	0.0104375	-0.148217		Aff4	0.439542	-0.0305333		ARL2	0.0448214	0.206045		ARL2	0.130725	0.235027
BOLA3	0.0639798	0.130567		Afg3l1	0.079148	0.0809733		ARL2-SNX15	0.860991	-0.188279		ARL2-SNX15	0.188935	-2.12749
BOLL	0.23122	-0.122773		Afg3l2	0.0318956	0.0975633		ARL2BP	0.460241	0.10513		ARL2BP	0.155813	-0.337823
BOP1	0.0172798	0.39314		Afm	0.150042	-0.19627		ARL2BPP1	1	0		ARL2BPP1	0.904102	0.650359
BORA	0.244089	0.0733433		Afmid	0.842876	0.00595667		ARL2BPP10	NA	NA		ARL2BPP10	NA	NA
BPGM	0.0424424	-0.426323		Afp	0.154994	-0.108563		ARL2BPP2	1	0		ARL2BPP2	0.925643	-0.50378
BPHL	0.0156132	0.187833		Aftph	0.0575272	0.0984867		ARL2BPP3	NA	NA		ARL2BPP3	NA	NA
BPI	0.725434	-0.0427767		Aga	0.603974	-0.04034		ARL2BPP4	0.133851	2.1509		ARL2BPP4	0.974351	0.0732901
BPIFA1	0.98057	0.00169667		Agap1	0.00445032	-0.33194		ARL2BPP5	NA	NA		ARL2BPP5	NA	NA
BPIFA1	0.98057	0.00169667		Agap2	0.0424353	-0.184167		ARL2BPP6	0.920235	-0.356759		ARL2BPP6	1	0
BPIFA2	0.2709	0.08485		Agap3	0.403506	-0.0477767		ARL2BPP7	NA	NA		ARL2BPP7	NA	NA
BPIFA3	0.561763	-0.0339933		Agbl1	0.585339	-0.06926		ARL2BPP8	NA	NA		ARL2BPP8	NA	NA
BPIFB1	0.0046188	0.726607		Agbl2	0.00484873	0.575917		ARL3	0.066468	-0.165218		ARL3	0.535379	0.0847033
BPIFB2	0.454915	0.04697		Agbl3	0.00383552	0.46419		ARL4A	0.119004	0.0916669		ARL4A	0.131648	0.133525
BPIFB3	0.987822	0.00158667		Agbl4	0.0530636	0.341273		ARL4AP1	0.920235	-0.356759		ARL4AP1	1	0
BPIFB4	0.466422	0.0513467		Agbl5	0.00360041	0.335947		ARL4AP2	0.881766	-0.0847712		ARL4AP2	0.571394	0.36652
BPIFB6	0.836501	0.00805		Ager	0.0114796	-0.2829		ARL4AP3	0.311355	-0.389237		ARL4AP3	1	0
BPIFC	0.69359	0.0402067		Agfg1	0.0897961	-0.207633		ARL4AP4	0.165711	-0.470736		ARL4AP4	0.956029	0.0732902
BPNT1	0.759412	0.0271633		Agfg2	0.341512	-0.0440767		ARL4AP5	0.669453	0.297449		ARL4AP5	0.804631	0.255263
BPTF	0.433623	-0.0335667		Aggf1	0.0856477	0.0865433		ARL4C	0.0122217	-0.285373		ARL4C	0.189187	-0.227665
BRAF	0.0683605	0.239573		Agk	0.0138133	-0.182917		ARL4D	0.997907	-0.000538201		ARL4D	0.857008	-0.0563418
BRAP	0.137555	-0.0511367		Agl	0.110353	0.118683		ARL5A	0.0921024	-0.10138		ARL5A	0.00390657	0.273644
BRAT1	0.211577	-0.102697		Agmat	0.00800434	-0.225913		ARL5AP1	NA	NA		ARL5AP1	NA	NA
BRCA1	0.00180363	-1.01296		Agmo	0.148398	-0.21516		ARL5AP2	NA	NA		ARL5AP2	NA	NA
BRCA2	0.00249998	-0.82486		Ago1	0.014956	-0.117833		ARL5AP3	0.97643	-0.105248		ARL5AP3	1	0
BRCC3	0.0566781	-0.251653		Ago2	0.276125	-0.05162		ARL5AP4	0.973956	-0.116313		ARL5AP4	1	0
BRCC3	0.0566781	-0.251653		Ago3	0.186184	-0.145813		ARL5AP5	0.920234	-0.356763		ARL5AP5	0.904102	0.650359
BRD1	0.376919	0.0412033		Ago4	0.717483	0.0171967		ARL5B	0.000101786	0.292076		ARL5B	3.77906e-06	-0.550405
BRD2	0.00463291	-0.138667		Agpat1	0.889628	-0.00261667		ARL5C	0.82456	0.344699		ARL5C	0.603153	1.22744
BRD3	0.0407432	-0.118873		Agpat2	0.0579019	0.111957		ARL6	0.032956	0.17182		ARL6	0.376994	0.127908
BRD4	0.000158106	-0.179187		Agpat3	0.345482	-0.0451333		ARL6IP1	0.85309	-0.0228588		ARL6IP1	0.41584	-0.152019
BRD7	0.000217889	-0.32921		Agpat4	0.0071477	-0.457033		ARL6IP1P1	NA	NA		ARL6IP1P1	NA	NA
BRD8	0.5038	0.0407367		Agpat5	0.353459	0.0369267		ARL6IP1P2	0.512994	-0.93578		ARL6IP1P2	0.768821	0.650367
BRD9	0.0580281	-0.198317		Agpat6	0.581622	-0.03		ARL6IP1P3	0.883033	0.364587		ARL6IP1P3	0.984426	0.0732898
BRDT	0.374321	0.0978467		Agpat9	0.686084	-0.0264267		ARL6IP4	0.463079	0.109362		ARL6IP4	0.748638	0.0674495
BRF1	0.00800745	-0.19859		Agps	0.00678161	0.206093		ARL6IP5	0.559925	0.0203539		ARL6IP5	0.00390122	-0.152973
BRF2	0.0298063	0.220227		Agr2	5.98041e-05	4.4519		ARL6IP6	0.505774	-0.0582886		ARL6IP6	0.190493	0.170344
BRI3	0.0359534	0.206333		Agr3	0.00355559	1.98855		ARL8A	0.00419472	-0.167042		ARL8A	0.748106	-0.0288178
BRI3BP	0.000301928	-1.17415		Agrn	0.691456	-0.0457667		ARL8B	2.48506e-06	-0.306383		ARL8B	0.580619	-0.0551751
BRICD5	0.519407	-0.0302767		Agrp	0.0958616	-0.0755467		ARL8BP1	0.39802	0.501967		ARL8BP1	0.336183	-0.968149
BRINP1	0.0633878	0.286227		Agt	0.0724131	0.606747		ARL8BP2	0.626151	-1.20567		ARL8BP2	0.984425	0.0732898
BRINP2	0.320477	0.209967		Agtpbp1	0.0281827	-0.14408		ARL9	0.00747642	-1.09404		ARL9	0.0963877	0.371653
BRINP3	0.153725	0.112047		Agtr1a	0.105578	-0.32035		ARLNC1	0.392468	-0.835575		ARLNC1	0.964516	0.0732902
BRIP1	0.00166384	-0.821833		Agtr1b	0.0571003	-0.159343		ARMC1	0.390263	-0.0395374		ARMC1	0.851232	-0.0140398
BRIX1	0.622959	-0.0141867		Agtr2	0.0473971	-0.27594		ARMC10	0.177394	-0.0778319		ARMC10	0.00227357	-0.265569
BRK1	0.0889909	0.191018		Agtrap	0.362677	0.0629267		ARMC10P1	0.665474	-0.279504		ARMC10P1	0.659327	-0.557383
BRMS1	0.0412266	-0.279613		Agxt	0.259717	-0.08255		ARMC12	0.264864	-0.249456		ARMC12	0.954699	0.0686393
BRMS1L	0.140744	-0.315903		Agxt2	0.0642371	-0.115537		ARMC2	0.700162	0.0457546		ARMC2	0.199539	-0.255553
BROX	0.55319	0.0267		Ahctf1	0.234809	-0.0606		ARMC2-AS1	0.858535	-0.634906		ARMC2-AS1	0.904102	0.650359
BRPF1	0.965866	-0.00202		Ahcy	0.00109814	0.248684		ARMC3	0.240266	0.365985		ARMC3	0.751888	0.131881
BRPF3	0.00829629	0.537923		Ahcyl1	0.384302	0.0748567		ARMC5	0.0237586	0.22654		ARMC5	0.993641	0.00116037
BRS3	0.0384664	0.131843		Ahcyl2	0.000224548	0.819933		ARMC6	0.0288497	0.137531		ARMC6	0.893887	-0.0124654
BRSK1	0.18401	0.0692233		Ahdc1	0.458893	-0.0275267		ARMC7	6.29493e-12	0.483783		ARMC7	0.405075	-0.0880911
BRSK2	0.0248511	-0.14921		Ahi1	0.32847	0.120873		ARMC8	0.217343	-0.0491481		ARMC8	0.798826	0.0146491
BRWD1	0.00408916	-0.53085		Ahnak	0.00414417	-0.228233		ARMC8P1	0.75044	-0.177485		ARMC8P1	0.720234	-0.503787
BRWD3	0.0779141	-0.149567		Ahnak2	0.405514	-0.09637		ARMC9	0.692408	-0.041677		ARMC9	0.347136	0.153376
BSCL2	0.00828804	-0.54717		Ahr	0.0513718	0.2535		ARMCX1	0.173315	0.920334		ARMCX1	0.700852	-0.391465
BSDC1	0.0742458	0.0756533		Ahrr	0.0198798	-0.33575		ARMCX2	0.660361	0.257056		ARMCX2	0.474596	-1.02017
BSG	0.00213397	-0.339333		Ahsa1	0.449001	-0.06995		ARMCX3	0.444441	-0.092687		ARMCX3	0.104235	-0.306593
BSN	0.553119	-0.04898		Ahsa2	0.0574842	-0.379187		ARMCX3-AS1	0.918492	0.364579		ARMCX3-AS1	1	0
BSND	0.780632	0.0366267		Ahsg	0.00726214	0.814723		ARMCX4	0.352388	0.371507		ARMCX4	0.821318	0.137787
BSPH1	0.293994	0.0864067		AI118078	0.268484	-0.138137		ARMCX5	0.0676598	0.162333		ARMCX5	0.272895	-0.153087
BSPRY	0.600628	0.0731333		AI182371	0.255397	0.24004		ARMCX5-GPRASP2	0.847012	0.0233336		ARMCX5-GPRASP2	0.344588	-0.21102
BST1	0.000487072	-1.0765		AI314180	0.00835912	0.216397		ARMCX6	0.00426849	-0.378154		ARMCX6	0.390922	-0.177824
BST2	0.371205	0.08667		AI317395	0.0520856	0.289403		ARMCX7P	0.132523	-2.05427		ARMCX7P	0.590385	1.22744
BSX	0.0398122	0.10789		AI413582	0.0990858	0.148757		ARMH1	0.444122	-0.124513		ARMH1	0.913792	0.024028
BTAF1	0.235702	-0.06584		AI427809	0.103587	-0.141147		ARMH2	1	0		ARMH2	0.989167	0.0732892
BTBD1	0.449026	-0.0213667		AI428898	0.0432707	-0.281677		ARMH3	0.0323204	0.104023		ARMH3	0.962524	-0.00391834
BTBD10	0.151632	0.147667		AI429214	0.0134801	0.357297		ARMH4	0.341644	0.376538		ARMH4	0.925171	0.0617463
BTBD11	0.00633048	-0.921205		AI462493	0.932647	-0.00655667		ARMS2	0.456211	-0.691745		ARMS2	0.697122	0.650367
BTBD16	0.889365	0.0164633		AI464131	0.799912	0.0310067		ARMT1	0.866166	0.0170956		ARMT1	0.879081	0.0241592
BTBD2	0.141734	0.133		AI467606	0.0487755	0.100433		ARNILA	0.903038	0.0578076		ARNILA	0.576936	0.535812
BTBD3	0.0104546	-0.38576		AI481877	0.274428	-0.0450733		ARNT	0.0874479	0.0918583		ARNT	0.0366194	-0.183474
BTBD6	0.859744	-0.01149		AI504432	0.146221	-0.455017		ARNT2	0.115944	-0.283171		ARNT2	0.786943	-0.0798699
BTBD7	0.0176048	-0.40895		AI507597	0.133989	-0.11268		ARNT2-DT	0.51065	-0.16948		ARNT2-DT	0.395391	0.442993
BTBD8	0.248706	0.204757		AI593442	0.316776	0.0676633		ARPC1A	0.8867	0.0127617		ARPC1A	0.354534	0.123488
BTBD8	0.248706	0.204757		AI597479	0.213573	-0.0936967		ARPC1AP1	NA	NA		ARPC1AP1	NA	NA
BTBD9	0.350707	0.0949333		AI606181	0.0981695	-0.23353		ARPC1AP2	0.631346	-0.720626		ARPC1AP2	0.649421	-1.08086
BTC	0.138449	0.216113		AI607873	0.834441	0.0503367		ARPC1AP3	0.0932084	1.97172		ARPC1AP3	0.518279	1.22744
BTD	0.86991	0.00625		AI661453	0.0243617	0.38989		ARPC1AP4	0.752861	-0.100719		ARPC1AP4	0.983435	-0.0117242
BTF3	0.00755071	0.187233		AI747448	0.178521	-0.11768		ARPC1B	0.173131	-0.165041		ARPC1B	0.256057	0.208378
BTF3L4	0.0352672	0.502088		AI837181	0.948543	-0.00505667		ARPC1BP1	0.973956	-0.116313		ARPC1BP1	1	0
BTG1	0.00683283	-0.551033		AI846148	0.0227354	-0.167427		ARPC2	0.00392826	-0.217856		ARPC2	0.353482	-0.105504
BTG2	0.00278241	0.6115		AI854703	0.272218	-0.126233		ARPC3	0.481187	0.0572173		ARPC3	0.380099	0.107804
BTG3	0.0112309	0.27321		AI987944	0.111741	0.16615		ARPC3P1	0.83347	0.0877472		ARPC3P1	0.935919	0.0586388
BTG4	0.728508	0.06311		Aicda	0.844678	-0.02285		ARPC3P2	0.775653	0.311585		ARPC3P2	0.727238	0.59185
BTK	0.200163	0.0577533		Aida	0.336018	-0.0707033		ARPC3P3	0.432596	-0.337186		ARPC3P3	0.670693	0.270278
BTLA	0.504761	0.146243		Aif1	0.605489	-0.0693833		ARPC3P4	0.857794	-0.106837		ARPC3P4	0.640914	0.650368
BTN1A1	0.556756	0.0720333		Aif1l	0.0216004	-0.335393		ARPC3P5	0.600561	-0.49668		ARPC3P5	0.517348	-1.00239
BTN2A2	0.0244331	0.141753		Aifm1	0.374475	0.0750233		ARPC4	0.0307248	0.200379		ARPC4	0.26881	0.154335
BTN3A1	0.0223919	-0.151377		Aifm2	0.572753	0.0546933		ARPC4-TTLL3	0.518521	0.168734		ARPC4-TTLL3	0.764484	0.1855
BTNL2	0.0205972	0.24074		Aifm3	0.187106	0.107313		ARPC5	0.0133591	0.107986		ARPC5	0.0487267	0.131033
BTNL9	0.682697	-0.03733		Aig1	0.00039917	0.610777		ARPC5L	0.321971	0.0826993		ARPC5L	0.227725	-0.150952
BTRC	0.0912209	-0.18575		Aim1	0.00754092	0.599023		ARPIN	0.000536636	0.15118		ARPIN	3.44588e-09	0.501049
BUB1	0.0458676	0.211683		Aim1l	0.056748	-0.116917		ARPIN-AP3S2	0.663431	0.0889187		ARPIN-AP3S2	0.958782	0.0612454
BUB3	0.69835	-0.0330333		Aim2	0.946207	0.00761667		ARPP19	0.325024	0.0450444		ARPP19	0.340564	0.0693025
BUD13	0.0699405	-0.200357		Aimp1	0.27893	0.0704567		ARPP19P1	0.973956	-0.116313		ARPP19P1	1	0
BUD31	0.256021	0.105983		Aimp2	0.687639	-0.01133		ARPP19P2	0.973955	-0.116317		ARPP19P2	0.904102	0.650359
BVES	0.261279	0.21383		Aip	0.0342033	-0.166003		ARPP21	0.0266507	-0.706752		ARPP21	0.199289	-1.33639
BYSL	0.340896	-0.08753		Aipl1	0.144494	-0.199153		ARPP21-AS1	0.741424	-0.722648		ARPP21-AS1	1	0
BZW1	0.000101066	0.853633		Aire	0.0170511	-0.243237		ARR3	0.976648	-0.008566		ARR3	0.573301	-0.342125
BZW2	0.013989	0.475		Airn	0.0296488	0.308115		ARRB1	5.34256e-05	0.905669		ARRB1	0.397465	-0.291952
C10orf120	0.917725	0.00713333		Ajap1	0.126995	0.165803		ARRB2	0.0384576	0.186831		ARRB2	0.821525	0.032251
C10orf53	0.0857066	0.1075		Ajuba	0.342674	0.07416		ARRDC1	0.0253035	0.250571		ARRDC1	0.897151	0.0217406
C10orf62	0.247726	-0.19426		Ak1	0.11065	0.206327		ARRDC1-AS1	0.477334	0.0659445		ARRDC1-AS1	0.55602	0.0869544
C10orf67	0.21624	0.17289		AK129341	0.000327171	1.04583		ARRDC2	9.08858e-05	0.443196		ARRDC2	0.239245	0.206308
C10orf71	0.00822898	0.137353		Ak2	0.0507331	0.159347		ARRDC3	0.0846828	0.342393		ARRDC3	0.639885	-0.141495
C10orf82	0.0835739	-0.122623		Ak3	0.0243582	0.285533		ARRDC3-AS1	0.275739	-0.272281		ARRDC3-AS1	0.971392	-0.0170149
C10orf88	0.79195	0.0138933		Ak4	0.758299	-0.039765		ARRDC4	0.0774632	0.494779		ARRDC4	0.962924	0.0185786
C10orf90	0.761766	-0.05177		Ak5	0.554012	-0.0621633		ARRDC5	0.946492	-0.116306		ARRDC5	0.440716	1.96214
C10orf95	0.167028	0.12423		Ak7	0.00676464	1.07266		ARSA	0.0263028	-0.192748		ARSA	0.88751	-0.0184336
C10orf99	0.13549	0.18694		Ak8	0.00577439	0.98256		ARSB	0.450456	0.116632		ARSB	0.845995	-0.0457628
C11orf1	0.00581734	0.44185		Ak9	0.0160861	0.926818		ARSD	0.0410736	-0.14452		ARSD	0.169873	-0.14905
C11orf16	0.468466	0.0921467		Akap1	0.453521	-0.0525767		ARSD-AS1	NA	NA		ARSD-AS1	NA	NA
C11orf24	0.00320776	-0.179667		Akap10	0.0891824	-0.0807367		ARSDP1	0.270677	1.10057		ARSDP1	1	0
C11orf42	0.67016	-0.0263733		Akap11	0.441913	-0.0292533		ARSF	0.973954	-0.116321		ARSF	0.820124	1.22743
C11orf49	0.000273135	-0.724317		Akap12	0.00617224	-0.287583		ARSFP1	0.967314	0.145987		ARSFP1	1	0
C11orf52	0.472576	-0.0539867		Akap13	0.468965	0.0323867		ARSG	0.0145492	-0.275384		ARSG	0.0320478	-0.394405
C11orf53	0.394816	0.104757		Akap14	0.373895	0.0876667		ARSH	0.899508	-0.116303		ARSH	0.230066	-0.824151
C11orf54	0.633161	0.0152433		Akap17b	0.422119	-0.08379		ARSI	0.00388224	-0.659887		ARSI	0.00577063	0.884359
C11orf58	0.00309768	-0.1568		Akap2	0.437834	-0.0911933		ARSJ	0.458487	-0.103754		ARSJ	0.0496237	-0.432443
C11orf65	0.188772	-0.115413		Akap3	0.0249736	-0.271837		ARSK	0.0149606	-0.172768		ARSK	0.433448	-0.092068
C11orf68	0.00196223	0.451323		Akap4	0.9372	-0.00353333		ARSL	0.00260344	-0.271581		ARSL	0.867961	-0.0241874
C11orf71	0.126379	0.1835		Akap5	0.0175602	-0.3206		ARSLP1	0.000579283	-0.624056		ARSLP1	0.618903	0.650368
C11orf80	0.590454	0.0354167		Akap6	0.0482378	0.135947		ART1	0.183714	-1.2672		ART1	0.73013	0.461809
C11orf86	0.00017302	1.6418		Akap7	0.0316826	-0.27791		ART2BP	0.920235	-0.356759		ART2BP	1	0
C11orf87	0.156436	0.160847		Akap8	0.346339	-0.0310667		ART2P	NA	NA		ART2P	NA	NA
C11orf96	0.522836	0.06657		Akap8l	0.0806053	-0.0711567		ART3	0.129205	1.53442		ART3	0.219516	1.53751
C12orf29	0.822305	-0.0156933		Akap9	0.00319291	0.169207		ART4	0.134356	1.17098		ART4	0.428941	-1.10808
C12orf4	0.0115001	-0.23611		Akip1	0.00326233	0.45713		ART5	0.11308	-1.00132		ART5	0.368414	0.829362
C12orf40	0.113088	0.2047		Akirin1	0.125144	-0.0713367		ARTN	0.00035621	-0.708439		ARTN	0.885088	0.0427086
C12orf42	0.516633	-0.0474633		Akirin2	0.22168	-0.08783		ARV1	0.323346	-0.0713229		ARV1	0.175088	0.157289
C12orf43	0.0676954	-0.197847		Akna	0.096229	-0.164773		ARVCF	0.460475	-0.150945		ARVCF	0.723833	0.105547
C12orf50	0.00917136	0.06756		Aknad1	0.243279	-0.08932		ARX	0.651104	0.11871		ARX	0.715111	0.257921
C12orf56	0.208923	0.114053		Aknaos	0.140151	-0.182143		AS3MT	0.300102	-0.405434		AS3MT	0.860037	-0.163821
C12orf57	0.02138	0.0898		Akp3	0.174013	-0.204513		ASAH1	0.0166808	-0.26768		ASAH1	0.261566	-0.190808
C12orf60	0.00243914	-0.369947		Akr1a1	0.0167593	0.122767		ASAH1-AS1	0.111313	-0.339424		ASAH1-AS1	0.664836	-0.137153
C12orf75	0.000386888	-1.07783		Akr1b10	0.20004	0.105697		ASAH2	0.477504	0.112188		ASAH2	0.972903	-0.00844888
C14orf119	0.0449278	0.101767		Akr1b3	0.78203	-0.0186833		ASAH2B	0.198486	0.11599		ASAH2B	0.567697	-0.0875181
C14orf132	0.00362931	-1.05571		Akr1b7	0.350661	0.0448067		ASAP1	0.476855	0.0575742		ASAP1	0.059358	-0.237737
C14orf180	0.946426	0.00422333		Akr1b8	0.000566787	1.27501		ASAP1-IT2	0.0893326	0.738486		ASAP1-IT2	0.678622	-0.150969
C14orf28	0.537964	0.0773767		Akr1c12	0.396384	0.0685067		ASAP2	0.865338	-0.020171		ASAP2	0.0322523	-0.390864
C14orf39	0.894508	-0.005		Akr1c13	0.306942	0.11397		ASAP3	0.984892	-0.00299849		ASAP3	0.593447	-0.139515
C14orf93	0.546141	-0.108587		Akr1c14	0.135435	0.377463		ASB1	0.950595	0.00824812		ASB1	0.410503	-0.165591
C15orf39	0.000210086	-0.432043		Akr1c18	0.152788	-0.06829		ASB10	0.920234	-0.356763		ASB10	0.925643	-0.50378
C15orf40	0.478004	-0.0503667		Akr1c19	0.473754	-0.117107		ASB11	0.920234	-0.356763		ASB11	0.925643	-0.50378
C15orf48	0.0010074	1.02799		Akr1c20	0.107678	-0.12148		ASB12	0.991388	0.00835398		ASB12	0.632603	-0.392617
C15orf61	0.0239987	-0.22396		Akr1c21	0.284557	-0.10942		ASB13	0.315849	-0.0899464		ASB13	0.629977	0.0657431
C15orf62	0.98113	-0.00296333		Akr1c6	0.094961	-0.152337		ASB14	0.23557	-0.221837		ASB14	0.796368	0.0859772
C16orf46	0.652999	-0.05556		Akr1cl	0.187955	0.0712967		ASB15	0.574926	1.19628		ASB15	0.841495	0.650365
C16orf54	0.271242	0.169447		Akr1d1	0.334444	-0.07042		ASB15-AS1	0.973955	-0.116317		ASB15-AS1	0.904102	0.650359
C16orf72	0.000874507	0.328703		Akr1e1	0.00367543	0.214933		ASB16	0.240427	-0.156186		ASB16	0.275923	0.252314
C16orf74	0.0400629	-0.325003		Akr7a5	0.0127106	0.282903		ASB16-AS1	0.409535	0.0602598		ASB16-AS1	0.155227	0.152759
C16orf74	0.0400629	-0.325003		Akt1	0.182016	0.0851		ASB17	1	0		ASB17	0.657324	1.24442
C16orf78	0.973448	0.00511		Akt1s1	0.0479974	-0.0945333		ASB18	0.811212	-0.124738		ASB18	0.523798	0.565139
C16orf86	0.317547	0.137457		Akt2	0.042634	0.18345		ASB2	0.112503	-0.815545		ASB2	0.541459	-0.377318
C16orf87	0.0150946	0.159717		Akt3	0.012296	-0.192167		ASB3	0.314889	-0.0744354		ASB3	0.063951	-0.226482
C16orf89	0.0105438	0.54389		Aktip	0.144758	0.0717667		ASB4	0.0240151	1.1318		ASB4	0.376469	-1.19206
C16orf91	0.000986915	0.274377		Alad	0.111795	0.4523		ASB5	0.838114	0.36459		ASB5	0.744729	-0.862262
C16orf92	0.411016	0.0750533		Alas1	0.108693	0.121367		ASB6	0.119124	0.1518		ASB6	0.734619	0.0496656
C16orf95	0.0136223	-0.255613		Alas2	0.0423624	-0.600927		ASB7	0.15503	0.0786305		ASB7	0.0220753	-0.218994
C17orf49	0.477886	0.0534333		Alb	0.0561104	0.192013		ASB8	0.00134764	0.211848		ASB8	0.588443	-0.0596643
C17orf50	0.271922	0.103677		Alcam	0.00158287	0.257533		ASB9	0.998007	-0.000355159		ASB9	0.42378	0.17553
C17orf58	0.239524	0.0773033		Aldh16a1	0.818103	-0.0152333		ASB9P1	0.566227	-0.167057		ASB9P1	0.623725	0.650368
C17orf64	0.676931	0.0266933		Aldh18a1	0.0196675	0.396447		ASCC1	0.529064	0.0455599		ASCC1	0.189597	-0.142914
C17orf75	0.0353108	-0.115557		Aldh1a1	0.0623933	-0.208		ASCC2	0.00419644	0.14565		ASCC2	0.430482	0.0589161
C17orf78	0.51433	-0.0732867		Aldh1a2	0.0882519	-0.22647		ASCC3	0.160666	0.106698		ASCC3	0.369759	-0.107488
C17orf80	0.15894	0.190153		Aldh1a3	0.100064	0.156883		ASCL1	0.721249	0.306134		ASCL1	0.774529	-0.503787
C17orf97	5.11625e-05	-0.677173		Aldh1a7	0.0536146	0.348333		ASCL2	0.0560558	-0.812294		ASCL2	0.212091	-1.49468
C17orf99	0.354502	0.173033		Aldh1b1	0.0598549	-0.258397		ASCL3	0.560563	0.29192		ASCL3	1	0
C18orf21	0.0116553	0.491473		Aldh1l1	0.902928	-0.0208533		ASCL4	NA	NA		ASCL4	NA	NA
C18orf25	0.0102409	0.803453		Aldh1l2	0.435275	0.05859		ASCL5	0.246708	-0.268699		ASCL5	0.678944	0.2169
C18orf32	0.00350801	-0.246723		Aldh2	0.0960406	-0.290967		ASDURF	0.819462	-0.216471		ASDURF	0.473022	1.11667
C18orf54	0.00183006	-0.725947		Aldh3a1	0.0221591	1.42796		ASF1A	0.58266	-0.0367976		ASF1A	0.000622343	-0.371788
C19orf12	0.351394	-0.04326		Aldh3a2	0.313027	0.0404667		ASF1B	0.00153308	1.53699		ASF1B	0.681229	0.299736
C19orf18	0.165023	0.116457		Aldh3b1	0.00459631	0.395267		ASGR1	0.0171431	-0.614972		ASGR1	0.833772	0.109379
C19orf25	0.459463	0.04179		Aldh3b2	0.111619	-0.0777589		ASGR2	0.595082	-0.621865		ASGR2	1	0
C19orf33	0.203467	-0.0422		Aldh4a1	0.368428	0.0947867		ASH1L	0.158936	0.141478		ASH1L	0.233495	-0.185946
C19orf44	0.00184571	-0.23664		Aldh5a1	0.0491456	0.223337		ASH1L-AS1	0.727395	0.0608922		ASH1L-AS1	0.955333	-0.0136988
C19orf47	0.0752249	-0.19894		Aldh6a1	0.370165	-0.0385267		ASH1L-IT1	0.815007	0.379151		ASH1L-IT1	1	0
C19orf53	0.100612	-0.132933		Aldh7a1	0.933772	0.00940333		ASH2L	0.616873	-0.0545914		ASH2L	0.582525	-0.0897903
C19orf54	0.0662598	0.114547		Aldh8a1	0.225184	-0.09898		ASH2LP1	NA	NA		ASH2LP1	NA	NA
C19orf67	0.571458	0.07628		Aldh9a1	0.160512	-0.12536		ASH2LP2	0.972205	0.124133		ASH2LP2	1	0
C19orf71	0.27621	0.11331		Aldoa	0.0254749	0.252		ASH2LP3	0.861231	-0.31741		ASH2LP3	0.54938	1.63866
C1D	0.02068	0.415298		Aldoart1	0.375203	0.1154		ASIC1	2.55338e-05	0.715356		ASIC1	0.272168	0.291661
C1GALT1	0.00237259	-0.85682		Aldoart2	0.202176	-0.118083		ASIC2	0.670225	0.213562		ASIC2	0.730001	-0.503787
C1GALT1C1	0.276057	0.199943		Aldob	0.0448647	-0.259513		ASIC3	0.0803889	-0.278981		ASIC3	0.66834	-0.110672
C1orf100	0.850101	-0.0116733		Aldoc	0.00107672	0.841477		ASIC4	0.76784	-0.10606		ASIC4	0.34234	-0.829274
C1orf105	0.00913525	0.131633		Alg1	0.218673	0.0708033		ASIC4-AS1	0.554775	-0.694988		ASIC4-AS1	0.561675	0.992358
C1orf109	0.116401	0.311833		Alg10b	0.0317471	0.13165		ASIC5	0.300734	-0.289255		ASIC5	1	0
C1orf112	0.000739956	-0.900353		Alg11	0.217886	0.0450733		ASIP	0.709726	-0.116645		ASIP	0.316315	0.483257
C1orf115	0.732484	-0.00633		Alg12	0.113057	0.21081		ASL	0.823358	-0.0364553		ASL	0.856514	0.0442744
C1orf116	7.405e-05	2.02278		Alg13	0.840898	0.0124167		ASLP1	0.960029	-0.0105489		ASLP1	0.787168	0.14293
C1orf122	0.601967	0.05785		Alg14	0.319396	-0.083215		ASMT	0.107521	-0.75792		ASMT	0.505248	-0.866639
C1orf127	0.194243	0.177373		Alg2	0.194892	-0.0333833		ASMTL	0.371676	0.151303		ASMTL	0.511017	-0.167045
C1orf131	0.424847	-0.0718333		Alg3	0.164251	0.19982		ASMTL-AS1	0.14138	0.355512		ASMTL-AS1	0.617034	0.188943
C1orf141	0.2246	0.0784067		Alg5	0.187754	0.0861967		ASNS	0.829937	-0.0259184		ASNS	0.494846	-0.157073
C1orf146	0.254986	0.126527		Alg6	0.0954221	0.20488		ASNSD1	0.0729517	-0.092866		ASNSD1	0.283317	0.0837763
C1orf158	0.0169122	0.16302		Alg8	0.029061	0.31327		ASNSP1	0.791276	-0.55061		ASNSP1	1	0
C1orf159	0.79374	0.0245933		Alg9	0.0056756	0.227073		ASNSP3	0.356674	-0.815457		ASNSP3	1	0
C1orf162	0.625198	-0.0669267		Alk	0.73443	0.0219233		ASNSP4	0.913033	0.364582		ASNSP4	1	0
C1orf174	0.0327356	-0.2506		Alkbh1	0.106992	-0.08287		ASNSP6	0.973956	-0.116313		ASNSP6	1	0
C1orf189	0.173464	0.178607		Alkbh2	0.718143	0.0304467		ASPA	0.927408	-0.0606529		ASPA	1	0
C1orf194	0.128477	0.108757		Alkbh3	0.138156	0.0746467		ASPDH	0.67542	-0.0985742		ASPDH	0.91421	-0.0518551
C1orf198	0.00135439	-0.521533		Alkbh4	0.76527	-0.01367		ASPG	0.330592	-0.744602		ASPG	0.26083	-1.10391
C1orf21	0.0201554	-0.62894		Alkbh5	0.220445	-0.0670667		ASPH	0.187144	0.149106		ASPH	0.0421532	-0.348793
C1orf210	0.582423	0.103477		Alkbh6	0.0638877	0.232583		ASPHD1	0.150062	-0.198513		ASPHD1	0.540939	0.124899
C1orf216	0.95335	0.00457		Alkbh7	0.186272	-0.0942433		ASPHD2	0.376929	0.144836		ASPHD2	0.296861	-0.263864
C1orf35	0.739371	0.0250133		Alkbh8	0.309824	0.11794		ASPM	0.72255	0.120887		ASPM	0.947981	0.0336958
C1orf43	0.876867	0.0092		Allc	0.0791448	-0.135203		ASPN	0.219428	1.03321		ASPN	0.905627	-0.156774
C1orf43	0.876867	0.0092		Alms1	0.0536744	0.165161		ASPRV1	0.971577	0.0875414		ASPRV1	0.892385	-0.503784
C1orf50	0.0665982	0.26823		Alox12	0.492312	-0.124927		ASPSCR1	0.977021	0.00256949		ASPSCR1	0.321058	0.133608
C1orf52	0.383967	0.12697		Alox12b	0.0678296	-0.237277		ASRGL1	1.87207e-06	1.02147		ASRGL1	0.592892	0.168637
C1orf53	0.00487992	-0.118067		Alox12e	0.00432383	1.83875		ASS1	0.0322004	-0.528059		ASS1	0.984634	-0.0072146
C1orf54	0.834359	0.01508		Alox15	0.0183556	1.68375		ASS1P1	0.703582	-0.589284		ASS1P1	1	0
C1orf56	0.154068	0.10668		Alox5	0.304071	-0.09658		ASS1P10	0.806795	0.274865		ASS1P10	0.441275	1.10712
C1orf68	0.754163	0.0334567		Alox5ap	0.0776014	-0.0826267		ASS1P11	0.950091	-0.152883		ASS1P11	0.984205	0.0732898
C1orf74	0.313556	-0.105103		Alox8	0.0238162	-0.213603		ASS1P12	NA	NA		ASS1P12	NA	NA
C1orf87	0.0408851	0.196767		Aloxe3	0.356923	-0.10725		ASS1P13	0.628856	-0.870035		ASS1P13	0.653356	1.22744
C1orf94	0.0821056	0.128077		Alpi	0.317144	-0.0564167		ASS1P14	0.858536	-0.634901		ASS1P14	1	0
C1QA	0.61028	0.0608233		Alpk1	0.0159105	0.300524		ASS1P2	0.365722	0.352834		ASS1P2	0.932427	0.0666941
C1QB	0.970129	0.00401667		Alpk2	0.179217	-0.239533		ASS1P3	0.968841	0.124134		ASS1P3	0.916672	-0.503782
C1QBP	0.0922467	0.0591		Alpk3	0.0628264	-0.24855		ASS1P4	NA	NA		ASS1P4	NA	NA
C1QC	0.145032	0.112703		Alpl	0.873494	-0.0374367		ASS1P5	0.746112	-0.677069		ASS1P5	0.83755	0.650365
C1QL1	0.0129892	-0.387033		Alppl2	0.427662	-0.0785433		ASS1P6	0.913625	0.386433		ASS1P6	1	0
C1QL2	0.967151	0.00474		Als2	0.08823	-0.0780433		ASS1P7	1	0		ASS1P7	0.904102	0.650359
C1QL3	0.0420894	0.0980833		Als2cl	0.709878	-0.02101		ASS1P8	NA	NA		ASS1P8	NA	NA
C1QL4	0.771002	0.0279233		Als2cr11	0.606282	-0.0311667		ASS1P9	0.899061	-0.394144		ASS1P9	0.890152	0.650361
C1QTNF1	0.000309122	-1.14578		Als2cr12	0.237763	0.0872967		ASTE1	0.408815	-0.0539878		ASTE1	0.0017031	0.253616
C1QTNF2	0.73093	-0.0283733		Alx1	0.140526	-0.0918067		ASTL	0.488365	-0.644433		ASTL	0.756335	-0.223062
C1QTNF3	0.0566013	-0.294413		Alx3	0.120852	-0.19614		ASTN1	0.904559	0.313924		ASTN1	1	0
C1QTNF4	0.377624	0.103487		Alx4	0.00864885	-0.325793		ASTN2	0.0520601	0.172841		ASTN2	0.154778	0.250162
C1QTNF5	0.526709	0.076575		Alyref	0.224342	0.108203		ASTN2-AS1	0.201845	1.75035		ASTN2-AS1	0.568039	1.22744
C1QTNF6	0.66317	0.0649933		Alyref2	0.269464	-0.102042		ASXL1	0.0517791	0.173724		ASXL1	0.68217	-0.055405
C1QTNF7	0.484983	0.09282		Amacr	0.573328	-0.0341633		ASXL2	0.734805	0.0297204		ASXL2	0.417561	-0.113162
C1QTNF9	0.126758	0.354583		Ambn	0.115788	-0.207247		ASXL3	1	0		ASXL3	0.808219	-0.305966
C1QTNF9B	0.496951	0.139467		Ambp	0.0404682	0.255257		ASXL3-DT	NA	NA		ASXL3-DT	NA	NA
C1R	0.0460038	-0.282257		Ambra1	0.722386	-0.0113567		ASZ1	0.904848	-0.394292		ASZ1	0.89648	0.65036
C1R	0.0460038	-0.282257		Amd-ps1	0.0934019	0.637637		ATAD1	0.943273	0.00379105		ATAD1	0.306938	0.0886097
C1RL	0.0895782	0.140533		Amd2	0.0644454	0.840125		ATAD2	0.0320232	0.665958		ATAD2	0.606681	0.241536
C1S	0.0103003	-0.60821		Amdhd1	0.0901996	-0.195067		ATAD2B	0.457116	0.0577205		ATAD2B	0.12018	-0.221654
C1S	0.0103003	-0.60821		Amdhd2	0.199394	0.0366133		ATAD3A	0.545774	0.0861591		ATAD3A	0.366012	0.191252
C2	0.900974	0.00727444		Amelx	0.153803	-0.110543		ATAD3B	0.849106	-0.0394427		ATAD3B	0.778472	0.0584755
C20orf144	0.653134	0.07068		Amer1	0.510506	-0.0612067		ATAD3C	0.207618	-1.12368		ATAD3C	0.0608141	1.16146
C20orf173	0.436148	0.07274		Amer2	0.0804389	-0.1606		ATAD5	0.0224299	0.450361		ATAD5	0.403802	0.249641
C20orf27	0.306542	0.06721		Amer3	0.0333231	-0.298567		ATAT1	0.121846	0.102526		ATAT1	0.410343	0.0771144
C20orf85	0.0993361	0.223587		Amfr	0.617481	-0.0180667		ATCAY	0.711904	0.36724		ATCAY	0.269429	1.7643
C20orf96	0.0315149	-0.269217		Amh	0.0292214	-0.2821		ATE1	1.76713e-05	0.335416		ATE1	0.132947	-0.1989
C21orf58	0.792288	-0.02907		Amhr2	0.0113992	-0.3179		ATE1OSP	0.095863	0.443363		ATE1OSP	0.929627	0.0674834
C21orf62	0.280541	0.117943		Amica1	0.512823	-0.03971		ATF1	0.000400202	0.261153		ATF1	0.78689	0.0337175
C21orf91	0.0963882	-0.27724		Amigo1	0.124526	-0.12366		ATF1P1	NA	NA		ATF1P1	NA	NA
C22orf15	0.0794951	0.14139		Amigo2	0.5876	-0.129623		ATF2	0.518801	-0.0754199		ATF2	0.315575	-0.180267
C22orf23	0.933332	-0.0140667		Amigo3	0.165239	-0.10918		ATF3	0.0417859	0.34509		ATF3	0.705222	0.0981479
C22orf39	0.611635	-0.0800067		Ammecr1	0.000763119	0.989073		ATF4	0.145169	-0.0967624		ATF4	0.965179	0.00438762
C22orf39	0.611635	-0.0800067		Ammecr1l	0.089504	0.0323733		ATF4P1	0.864705	-0.606952		ATF4P1	1	0
C2CD2	0.133685	-0.141893		Amn	0.0538942	-0.1902		ATF4P2	0.941197	-0.152021		ATF4P2	0.619131	-1.54422
C2CD2L	0.194387	-0.0292033		Amn1	0.296661	0.15227		ATF4P3	0.479235	-0.365506		ATF4P3	0.387048	-0.795471
C2CD3	0.0116323	-0.837372		Amot	0.274709	0.06798		ATF4P4	0.428874	-0.378178		ATF4P4	0.410835	-0.802302
C2CD4C	0.850594	0.0287333		Amotl1	0.00239004	-0.282003		ATF5	0.366081	-0.0985965		ATF5	0.310095	0.167465
C2CD5	0.837391	0.0108233		Amotl2	0.000948793	-0.52037		ATF6	0.943951	0.00591511		ATF6	0.401436	-0.107866
C2orf16	0.134766	0.190747		Ampd1	0.0156098	-0.175597		ATF6-DT	0.434514	-0.473427		ATF6-DT	0.159551	-1.67763
C2orf42	0.00571307	0.388423		Ampd2	0.437587	0.0260733		ATF6B	0.365509	-0.038437		ATF6B	0.657263	-0.0281503
C2orf49	0.00298801	0.589897		Ampd3	0.0258398	-0.387497		ATF7	0.000487567	0.302209		ATF7	0.0940852	-0.232231
C2orf66	0.916715	-0.0130367		Amph	0.00946724	-0.620923		ATF7-NPFF	0.973955	-0.116317		ATF7-NPFF	0.925643	-0.50378
C2orf68	0.0100321	0.260123		Amt	0.707643	0.0204533		ATF7IP	0.300403	0.0881078		ATF7IP	0.695778	0.0506596
C2orf69	0.0800309	0.191677		Amtn	0.56469	-0.04979		ATF7IP2	0.173633	-0.130904		ATF7IP2	0.450743	-0.111454
C2orf73	0.0928778	-0.0959		Amy1	0.0691617	0.309473		ATG10	8.47861e-05	-0.324015		ATG10	0.0317148	0.270947
C2orf78	0.102552	0.09494		Amy2a5	0.156686	-0.0600672		ATG10-AS1	0.86723	-0.30541		ATG10-AS1	0.856047	-0.503786
C2orf78	0.102552	0.09494		Amz1	0.0102667	-0.26186		ATG10-IT1	0.377939	-0.746267		ATG10-IT1	0.739594	-0.503787
C2orf78	0.102552	0.09494		Amz2	0.633826	0.01349		ATG101	0.531585	0.0634349		ATG101	0.928314	-0.0139009
C2orf78	0.102552	0.09494		Anapc1	0.112575	-0.0819		ATG12	0.0024645	-0.285055		ATG12	0.271696	-0.157459
C2orf78	0.102552	0.09494		Anapc10	0.203975	-0.10944		ATG12P1	0.291171	-0.77331		ATG12P1	0.336111	1.22928
C2orf80	0.13501	0.169987		Anapc11	0.161307	-0.0340567		ATG12P2	0.300438	0.484224		ATG12P2	0.631731	0.650368
C2orf80	0.13501	0.169987		Anapc13	0.269445	0.07371		ATG13	0.0419247	-0.14962		ATG13	0.295721	-0.118003
C2orf81	0.614419	-0.0572567		Anapc15	0.593433	0.0286917		ATG14	0.0160127	-0.162026		ATG14	0.478852	-0.079986
C2orf88	0.702611	-0.0463433		Anapc16	0.974571	0.00185333		ATG16L1	0.00155954	-0.210222		ATG16L1	0.000765753	-0.344025
C3	6.60961e-07	-3.52068		Anapc2	0.516857	-0.0168867		ATG16L2	9.6048e-13	-0.562427		ATG16L2	0.133545	0.177892
C3AR1	0.749214	0.04762		Anapc4	0.194716	0.0936467		ATG2A	0.136959	0.14853		ATG2A	0.837859	-0.0311377
C3orf14	0.00257839	-1.10994		Anapc5	0.286251	-0.0383667		ATG2B	0.287422	0.095724		ATG2B	0.602081	0.0779448
C3orf14	0.00257839	-1.10994		Anapc7	0.145787	0.140993		ATG3	0.863662	0.00954935		ATG3	0.74203	0.0280175
C3orf18	0.0599535	0.137993		Ang	0.281554	0.207433		ATG3P1	NA	NA		ATG3P1	NA	NA
C3orf20	0.0942271	0.0591		Ang2	0.31516	0.0553733		ATG4A	0.03502	0.302852		ATG4A	0.0750154	-0.398662
C3orf22	0.177063	0.0646267		Ang4	0.399696	-0.105023		ATG4AP1	0.920235	-0.356759		ATG4AP1	1	0
C3orf33	0.00473939	0.890347		Ang5	0.362485	0.21935		ATG4B	0.858516	-0.0154369		ATG4B	0.659795	-0.0568762
C3orf38	0.0359213	-0.172997		Ang6	0.241523	-0.08259		ATG4C	0.587545	0.0555706		ATG4C	0.264373	-0.176143
C3orf49	0.404313	0.126343		Angel1	0.306795	-0.0481833		ATG4D	0.480575	-0.0606082		ATG4D	0.000499925	-0.453771
C3orf52	0.0856187	-0.06291		Angel2	0.674119	0.0323867		ATG5	0.0291068	-0.109047		ATG5	0.852782	-0.0143672
C3orf62	0.0971204	-0.13301		Angpt1	0.0380911	-0.349313		ATG7	0.649605	-0.0209159		ATG7	0.121567	-0.114062
C3orf70	0.595291	0.0447633		Angpt2	0.100514	-0.20455		ATG9A	0.471911	0.0804237		ATG9A	0.115865	0.27626
C3orf80	0.638761	-0.0314867		Angpt4	0.0975108	-0.159813		ATG9B	0.520923	-0.189242		ATG9B	0.00308052	-0.462843
C4B	0.112166	0.11181		Angptl1	0.41949	-0.04166		ATIC	0.0094637	-0.200678		ATIC	0.563066	0.067559
C4BPA	0.0233977	-0.644303		Angptl2	0.0519744	-0.618867		ATL1	0.558982	-0.11038		ATL1	0.318753	-0.29907
C4orf17	0.338628	0.09026		Angptl3	0.614429	0.0351767		ATL2	0.0424603	-0.108815		ATL2	0.0267799	-0.188393
C4orf19	0.844392	0.00893333		Angptl4	0.114194	-0.2828		ATL3	0.380181	-0.0492935		ATL3	0.0110424	-0.218496
C4orf3	0.0214305	0.22555		Angptl6	0.0915727	-0.151767		ATM	0.52632	0.0617295		ATM	0.175014	-0.210067
C4orf33	0.207092	-0.16395		Angptl7	0.511548	0.242493		ATMIN	0.829496	-0.00825865		ATMIN	0.915152	-0.00618324
C4orf36	0.0625145	-0.36692		Ank	0.188211	0.114883		ATN1	1.85708e-07	0.488826		ATN1	0.545658	0.086397
C4orf45	0.585697	-0.04148		Ank1	0.705759	-0.03851		ATOH1	0.809326	0.626889		ATOH1	0.755178	1.22744
C4orf46	0.0167317	-0.471842		Ank2	0.00170346	-0.21307		ATOH7	0.368486	0.434078		ATOH7	0.234331	0.584112
C4orf50	0.391682	0.209433		Ank3	0.0255864	0.437133		ATOH8	0.312046	0.316156		ATOH8	0.759796	0.189244
C5	1.61216e-07	-4.12945		Ankar	0.213561	-0.130657		ATOSA	0.777552	-0.0271548		ATOSA	0.0113617	-0.452338
C5AR1	0.0169197	-0.23967		Ankdd1b	0.295357	-0.0995467		ATOSB	0.494574	0.0838062		ATOSB	0.0626213	-0.343607
C5AR2	0.498834	-0.09799		Ankef1	0.857288	0.0105717		ATOSBP1	0.967314	0.145987		ATOSBP1	1	0
C5orf15	0.0502909	0.2134		Ankfn1	0.0413182	0.852123		ATOX1	0.472363	-0.0827071		ATOX1	0.250109	0.19666
C5orf22	0.103306	-0.145173		Ankfy1	0.198403	-0.0448867		ATOX1-AS1	0.75695	-0.099112		ATOX1-AS1	0.61819	-0.332027
C5orf24	0.0017085	0.141533		Ankhd1	0.0750746	0.0918333		ATP10A	0.00899541	-0.452675		ATP10A	0.789938	0.0734363
C5orf34	0.345768	-0.1035		Ankib1	0.0600363	-0.06953		ATP10A-DT	0.920235	-0.356759		ATP10A-DT	1	0
C5orf46	0.856835	0.0225767		Ankk1	0.252828	-0.0728667		ATP10B	0.427884	0.729917		ATP10B	0.887104	-0.165229
C5orf47	0.45702	0.0326567		Ankle1	0.149536	-0.120333		ATP10D	0.551705	0.0648428		ATP10D	0.98338	-0.00368037
C5orf51	0.0038783	0.388		Ankle2	0.00599033	0.137263		ATP11A	0.0161654	0.23306		ATP11A	0.525394	-0.0935524
C5orf52	0.0768699	0.23246		Ankmy1	0.065847	0.26309		ATP11A-AS1	0.722233	0.4475		ATP11A-AS1	0.716598	-0.686929
C5orf63	0.0857851	-0.229287		Ankmy2	0.398446	0.0537867		ATP11AUN	0.685973	-0.738094		ATP11AUN	0.814784	0.650366
C6	0.803742	0.0233933		Ankra2	0.121066	0.06104		ATP11B	0.184727	0.0980353		ATP11B	0.0145324	-0.274864
C6orf118	0.391571	0.0494433		Ankrd1	0.121168	-0.563197		ATP11B-DT	0.637025	-0.467786		ATP11B-DT	0.830296	-0.235158
C6orf120	0.124904	0.202183		Ankrd10	0.345064	0.0556333		ATP11C	0.425021	0.086664		ATP11C	0.457297	-0.126433
C6orf132	0.0386861	-0.357173		Ankrd11	0.00337738	-0.125163		ATP12A	0.751996	0.31385		ATP12A	0.15918	-2.10924
C6orf136	0.00397604	-0.499337		Ankrd12	0.0303276	-0.218117		ATP13A1	0.000213675	0.234168		ATP13A1	0.583474	-0.0531892
C6orf141	0.00460928	0.237093		Ankrd13a	0.0572868	-0.2208		ATP13A2	6.87169e-09	0.573365		ATP13A2	0.522644	-0.0943949
C6orf15	0.36587	0.0839911		Ankrd13b	0.149359	0.06011		ATP13A3	0.00126824	-0.328325		ATP13A3	0.248291	-0.178185
C6orf163	0.105612	-0.433507		Ankrd13c	0.381972	0.0678333		ATP13A3-DT	0.184365	-0.331286		ATP13A3-DT	0.377602	-0.169345
C6orf226	0.0186846	0.08542		Ankrd13d	0.0922812	-0.106943		ATP13A4	1.8381e-10	1.90798		ATP13A4	0.940047	-0.0246689
C6orf47	0.231011	0.0499556		Ankrd16	0.00593174	0.103477		ATP13A4-AS1	0.834457	-0.356755		ATP13A4-AS1	0.601682	1.30955
C6orf58	0.0196187	0.07468		Ankrd17	0.287365	0.049		ATP13A5	0.771394	0.297538		ATP13A5	0.859604	0.18141
C6orf62	0.381445	-0.0681833		Ankrd2	0.00677255	-0.21583		ATP13A5-AS1	1	0		ATP13A5-AS1	0.727086	1.23938
C6orf89	0.039478	-0.24572		Ankrd22	0.189651	0.410563		ATP1A1	0.0172444	0.244289		ATP1A1	0.650547	-0.0703177
C7	0.34356	0.0796267		Ankrd23	0.17451	0.0981467		ATP1A1-AS1	0.906508	0.014332		ATP1A1-AS1	0.809553	0.0440026
C7orf25	0.533528	0.125		Ankrd24	0.00902046	-0.0796367		ATP1A2	0.294432	-0.510496		ATP1A2	0.995339	0.00804656
C7orf26	0.45117	-0.0307733		Ankrd26	0.151614	-0.15603		ATP1A3	0.472341	-0.216386		ATP1A3	0.516241	0.234149
C7orf31	0.286825	-0.0672367		Ankrd27	0.660836	0.0180667		ATP1A4	0.820016	-0.242855		ATP1A4	0.32288	-1.59364
C7orf50	0.0650456	-0.20493		Ankrd28	0.000904724	0.312627		ATP1B1	0.513358	-0.0629481		ATP1B1	0.400073	0.123044
C7orf57	0.263214	0.111987		Ankrd29	0.0361379	-0.225193		ATP1B1P1	0.569405	0.310403		ATP1B1P1	0.984414	0.019574
C8A	0.824454	0.01826		Ankrd32	0.0659981	0.273005		ATP1B2	0.821088	0.115788		ATP1B2	0.959478	0.0433841
C8B	0.644244	0.0663267		Ankrd33	0.134748	-0.12658		ATP1B3	0.179086	-0.0805071		ATP1B3	0.373309	-0.0807134
C8G	0.4293	0.116533		Ankrd33b	9.40103e-05	-0.471731		ATP1B3-AS1	0.280969	-0.255605		ATP1B3-AS1	0.641651	-0.409101
C8orf33	0.069485	-0.18432		Ankrd34a	0.073876	-0.121407		ATP1B3P1	0.389129	-0.695338		ATP1B3P1	0.162023	-2.01954
C8orf34	0.250031	0.0471333		Ankrd34b	0.0272531	-0.1634		ATP1B4	0.795698	-0.92209		ATP1B4	1	0
C8orf48	0.328245	-0.113957		Ankrd34c	0.00281659	-0.317623		ATP23	0.204312	0.142496		ATP23	0.00864764	0.403682
C8orf58	0.713096	-0.0265233		Ankrd35	0.134452	-0.1958		ATP2A1	0.981292	0.00406262		ATP2A1	0.92049	0.0262252
C8orf74	0.322735	0.113963		Ankrd36	0.311485	-0.0873583		ATP2A1-AS1	0.51355	0.15873		ATP2A1-AS1	0.193209	0.428865
C8orf82	0.0269794	0.231967		Ankrd37	0.127704	1.05016		ATP2A2	0.45689	0.0844754		ATP2A2	0.0190759	-0.403925
C9	0.469865	0.0577933		Ankrd39	0.556725	0.0470033		ATP2A3	0.000253381	-0.534842		ATP2A3	0.627389	0.109776
C9orf116	0.00135649	-0.90098		Ankrd40	0.00817637	-0.1452		ATP2B1	0.602198	0.0515034		ATP2B1	0.716686	0.055056
C9orf131	0.219277	-0.09362		Ankrd42	0.0027935	0.693277		ATP2B1-AS1	0.340484	0.142371		ATP2B1-AS1	0.65157	-0.126257
C9orf135	0.000766733	1.0819		Ankrd44	0.00590281	-0.796927		ATP2B2	0.000348811	-3.23665		ATP2B2	0.965122	0.0732902
C9orf152	0.0428434	-0.478813		Ankrd45	0.037071	0.442963		ATP2B2-IT1	NA	NA		ATP2B2-IT1	NA	NA
C9orf24	0.612986	0.0466		Ankrd46	0.0311964	-0.180087		ATP2B2-IT2	0.920235	-0.356759		ATP2B2-IT2	1	0
C9orf40	0.0739535	-0.0849233		Ankrd49	0.0843846	0.390257		ATP2B3	0.812016	0.260385		ATP2B3	0.543639	1.00034
C9orf43	0.0700893	0.133903		Ankrd50	0.00681608	-0.376783		ATP2B4	0.0212834	-0.501066		ATP2B4	0.860565	0.0607142
C9orf50	0.292407	0.113823		Ankrd52	0.300388	0.04705		ATP2C1	2.97723e-06	-0.285322		ATP2C1	0.448241	-0.0697587
C9orf64	0.100413	0.346817		Ankrd53	0.00641437	-0.206777		ATP2C2	0.00344541	0.519976		ATP2C2	0.0299315	-0.463946
C9orf72	0.0854229	0.147303		Ankrd54	0.479059	0.039		ATP2C2-AS1	0.0102006	0.622302		ATP2C2-AS1	0.312601	-0.336912
C9orf78	0.0309121	0.15985		Ankrd55	0.0370795	0.3196		ATP4A	0.396896	0.250438		ATP4A	0.966145	0.0451719
C9orf85	0.00864144	0.525333		Ankrd6	0.0232316	0.32157		ATP4B	0.503021	1.09285		ATP4B	0.700101	-0.958112
CA1	0.695403	0.0374733		Ankrd60	0.065554	-0.166833		ATP5F1A	0.164507	-0.0780622		ATP5F1A	0.13222	-0.127596
CA10	0.214993	0.107343		Ankrd61	0.00644775	-0.263213		ATP5F1AP1	0.681902	0.877901		ATP5F1AP1	1	0
CA11	0.00109009	0.53308		Ankrd7	0.743125	-0.0195567		ATP5F1AP10	0.150726	1.40111		ATP5F1AP10	0.341753	-1.57711
CA12	9.23034e-05	-2.86154		Ankrd9	0.0555511	-0.181277		ATP5F1AP2	0.859242	-0.438636		ATP5F1AP2	0.893149	-0.503784
CA13	3.05809e-05	1.69219		Anks1	0.0016581	-0.262483		ATP5F1AP3	0.240008	-0.799573		ATP5F1AP3	0.407287	1.23366
CA14	0.0669696	0.0506433		Anks1b	0.175463	-0.0939633		ATP5F1AP4	NA	NA		ATP5F1AP4	NA	NA
CA2	0.00819145	-0.71113		Anks3	0.369117	-0.03773		ATP5F1AP7	0.967314	0.145987		ATP5F1AP7	1	0
CA3	0.726345	0.07235		Anks4b	0.308675	-0.160947		ATP5F1AP8	0.920235	-0.356759		ATP5F1AP8	1	0
CA4	0.00961553	0.19836		Anks6	0.0989859	0.154477		ATP5F1B	0.305505	0.108439		ATP5F1B	0.430509	-0.126372
CA5A	0.294828	0.136173		Ankub1	0.0107059	1.49666		ATP5F1BP1	0.967314	0.145987		ATP5F1BP1	1	0
CA5B	0.00725509	-0.33415		Ankzf1	0.947786	-0.004		ATP5F1C	0.00198353	-0.199883		ATP5F1C	0.235645	0.115758
CA6	0.222548	0.22264		Anln	0.00832943	1.03491		ATP5F1CP1	0.615943	0.517811		ATP5F1CP1	0.40471	-1.462
CA7	0.534604	-0.0363167		Ano1	0.0052728	0.605813		ATP5F1D	0.58449	-0.0670445		ATP5F1D	0.268967	0.203966
CA8	0.000210548	-2.18964		Ano10	0.0266229	0.12942		ATP5F1E	0.684961	-0.0451634		ATP5F1E	0.303339	0.173254
CA9	0.0576074	-0.162377		Ano2	0.0223854	-0.102893		ATP5F1EP1	0.967314	0.145987		ATP5F1EP1	1	0
CAAP1	0.0639184	0.241017		Ano3	0.855299	-0.0186067		ATP5F1EP2	0.951426	-0.0213116		ATP5F1EP2	0.789397	-0.145434
CAB39	0.000873422	1.31897		Ano4	0.298065	-0.10058		ATP5IF1	0.859164	0.0177964		ATP5IF1	0.793938	0.0390949
CAB39L	0.0192052	-0.67102		Ano5	0.00475708	-0.471597		ATP5MC1	0.00192293	0.278527		ATP5MC1	0.231486	0.162608
CABIN1	6.31247e-05	-0.211923		Ano6	0.260776	-0.0328667		ATP5MC1P1	0.913626	0.386429		ATP5MC1P1	0.925643	-0.50378
CABLES1	0.000523335	0.93965		Ano7	0.324649	-0.127597		ATP5MC1P2	0.760998	-0.189969		ATP5MC1P2	0.447806	-0.948824
CABLES2	0.0115051	-0.49422		Ano8	0.988872	0.000626667		ATP5MC1P3	0.942606	-0.152167		ATP5MC1P3	0.701637	1.22744
CABP1	0.754621	0.0574433		Ano9	0.004929	0.76464		ATP5MC1P4	0.339206	0.27436		ATP5MC1P4	0.00792555	0.73642
CABP2	0.250129	0.212183		Anp32-ps	0.681456	0.0454933		ATP5MC1P5	0.79532	-0.389825		ATP5MC1P5	0.558777	-1.27594
CABP4	0.595212	0.0722833		Anp32a	0.0744464	-0.135067		ATP5MC1P6	1	0		ATP5MC1P6	0.720093	1.92775
CABP5	0.609758	0.0919833		Anp32b	0.504428	-0.02904		ATP5MC1P7	1	0		ATP5MC1P7	0.904102	0.650359
CABP7	0.291483	0.0729233		Anp32e	0.0585434	-0.150927		ATP5MC1P8	0.967315	0.145983		ATP5MC1P8	0.904102	0.650359
CABS1	0.734415	-0.02879		Anpep	0.00314562	0.458833		ATP5MC2	0.885575	-0.0134842		ATP5MC2	0.507303	0.0942555
CABYR	0.0322095	-0.422127		Antxr1	0.000151518	-0.500267		ATP5MC2P1	0.359537	-1.48068		ATP5MC2P1	0.84228	-0.503786
CACFD1	0.275654	0.0805733		Antxr2	0.00794104	-0.463903		ATP5MC2P2	0.965741	0.0548609		ATP5MC2P2	0.215347	-2.28233
CACHD1	0.0116085	0.35099		Antxrl	0.401271	-0.0645133		ATP5MC2P3	0.970517	0.124132		ATP5MC2P3	0.921138	-0.503781
CACNA1A	0.693213	0.0325467		Anxa1	0.0008274	0.6879		ATP5MC2P4	0.80849	-0.19813		ATP5MC2P4	0.7493	0.345464
CACNA1B	0.252122	0.0702133		Anxa10	0.000480999	2.22496		ATP5MC2P5	0.920235	-0.356759		ATP5MC2P5	1	0
CACNA1C	0.474594	0.04208		Anxa11	0.411443	0.0758333		ATP5MC3	0.231678	-0.137814		ATP5MC3	0.920533	-0.0173678
CACNA1D	0.000447866	-0.94348		Anxa13	0.661361	0.0714967		ATP5ME	0.270159	-0.119526		ATP5ME	0.0672417	0.299419
CACNA1E	8.65196e-06	3.7084		Anxa2	0.0303289	0.2712		ATP5MF	0.692254	0.0460262		ATP5MF	0.370373	0.157459
CACNA1F	0.118772	0.15161		Anxa3	0.057592	0.211		ATP5MF-PTCD1	0.946557	-0.0311097		ATP5MF-PTCD1	0.966427	-0.0312972
CACNA1G	0.162307	0.0892433		Anxa4	0.00533243	0.1762		ATP5MFP1	0.967315	0.145983		ATP5MFP1	0.904102	0.650359
CACNA1H	0.000123402	-1.33611		Anxa5	0.386533	-0.0826667		ATP5MFP2	0.667356	0.419452		ATP5MFP2	0.499969	-0.966515
CACNA1I	0.0120151	0.1351		Anxa6	0.0215674	-0.272668		ATP5MFP3	NA	NA		ATP5MFP3	NA	NA
CACNA1S	0.463782	0.0574133		Anxa7	0.012906	0.18927		ATP5MFP4	0.444355	0.624552		ATP5MFP4	0.758446	-0.416563
CACNA2D1	0.0438629	-0.25961		Anxa8	0.00302949	2.28756		ATP5MFP5	0.737962	-0.396197		ATP5MFP5	0.883407	-0.244424
CACNA2D2	0.498303	-0.0326767		Anxa9	0.0810437	-0.321307		ATP5MFP6	NA	NA		ATP5MFP6	NA	NA
CACNA2D3	0.631211	0.0473833		Aoah	0.389615	-0.167127		ATP5MG	0.030176	-0.207949		ATP5MG	0.279348	0.156088
CACNA2D4	0.122736	0.168017		Aoc1	0.000653177	1.93269		ATP5MGL	0.705472	-0.294722		ATP5MGL	0.738362	-0.503787
CACNB1	0.00212625	0.461453		Aoc2	0.549947	-0.0526267		ATP5MGP1	0.56704	0.887762		ATP5MGP1	0.790808	0.616091
CACNB2	0.281927	-0.11102		Aoc3	0.108826	-0.32292		ATP5MGP2	0.34526	1.26259		ATP5MGP2	0.800352	-0.51251
CACNB3	0.0681661	-0.0946433		Aox1	0.338638	0.182977		ATP5MGP3	0.71075	0.591101		ATP5MGP3	0.563769	1.37016
CACNB4	0.0100341	-0.425427		Aox2	0.0455651	-0.248523		ATP5MGP4	1	0		ATP5MGP4	0.904102	0.650359
CACNG1	0.651674	0.09626		Aox3	0.0101521	0.629833		ATP5MGP5	NA	NA		ATP5MGP5	NA	NA
CACNG2	0.0632458	0.359123		Aox4	0.058637	-0.138283		ATP5MGP6	0.967314	0.145987		ATP5MGP6	1	0
CACNG3	0.16199	0.172133		Ap1ar	0.326011	0.0623567		ATP5MGP7	NA	NA		ATP5MGP7	NA	NA
CACNG4	0.000278316	-0.719787		Ap1b1	0.40409	0.0686967		ATP5MGP8	0.887228	0.35516		ATP5MGP8	1	0
CACNG5	0.288559	0.0370267		Ap1g1	0.156162	0.0314		ATP5MJ	0.0302285	-0.184534		ATP5MJ	0.237624	0.151942
CACNG6	0.00045797	-1.27003		Ap1g2	0.11035	0.0926833		ATP5MK	0.606741	-0.0471397		ATP5MK	0.312503	0.140543
CACNG7	0.000318118	-0.90372		Ap1m1	0.652096	-0.0321767		ATP5MKP1	0.0994879	-1.57423		ATP5MKP1	0.694777	0.650367
CACNG8	0.297513	-0.144767		Ap1m2	2.74643e-05	0.556043		ATP5PB	0.377449	-0.0441914		ATP5PB	0.368052	-0.0676689
CACTIN	0.59695	0.0296567		Ap1s1	0.00234073	0.229883		ATP5PBP1	0.703634	0.596275		ATP5PBP1	0.832963	-0.503786
CACUL1	0.0352152	0.127967		Ap1s2	0.0445628	-0.396777		ATP5PBP2	NA	NA		ATP5PBP2	NA	NA
CACYBP	0.0241005	-0.272982		Ap1s3	0.183293	0.12937		ATP5PBP3	0.713759	-0.91967		ATP5PBP3	0.659665	-1.66527
CAD	0.0296592	0.260647		Ap2a1	0.0349056	-0.0930933		ATP5PBP4	NA	NA		ATP5PBP4	NA	NA
CADM1	0.00123978	0.63257		Ap2a2	0.707679	-0.0230667		ATP5PBP5	NA	NA		ATP5PBP5	NA	NA
CADM2	8.99471e-05	-1.38325		Ap2b1	0.0319518	0.1587		ATP5PBP6	0.972205	0.124133		ATP5PBP6	1	0
CADM3	0.838009	0.0359633		Ap2m1	0.141098	0.115367		ATP5PBP7	0.973955	-0.116317		ATP5PBP7	0.925643	-0.50378
CADM4	0.00542003	-0.360407		Ap2s1	0.0117842	0.124553		ATP5PBP8	1	0		ATP5PBP8	0.904102	0.650359
CADPS2	0.279392	-0.0635467		Ap3b1	0.08496	0.0767867		ATP5PD	0.124515	-0.121889		ATP5PD	0.182145	0.159893
CAGE1	0.98581	0.00137667		Ap3b2	0.259824	-0.10001		ATP5PDP1	0.907201	0.364581		ATP5PDP1	0.890838	0.650361
CALB1	0.975891	0.00510333		Ap3d1	0.310109	-0.0290667		ATP5PDP2	0.69045	-0.326324		ATP5PDP2	0.691983	0.293809
CALB2	0.00243395	-0.51663		Ap3m1	0.745302	-0.028395		ATP5PDP3	0.831383	-0.681078		ATP5PDP3	1	0
CALCA	0.372003	0.21379		Ap3m2	0.172541	-0.0804067		ATP5PDP4	0.180232	0.267075		ATP5PDP4	0.871758	0.0786592
CALCB	0.00176879	1.47012		Ap3s1	0.00170388	0.293948		ATP5PF	0.035312	-0.147863		ATP5PF	0.218817	0.130038
CALCOCO1	0.338722	-0.06234		Ap3s2	0.0441157	0.229137		ATP5PFP1	0.84014	0.626883		ATP5PFP1	0.890147	0.650361
CALCOCO2	4.3076e-05	0.527187		Ap4b1	0.433232	0.0729367		ATP5PO	0.000641232	-0.335139		ATP5PO	0.168776	0.20181
CALCR	0.285613	0.08011		Ap4e1	0.532514	-0.06173		ATP5POP1	0.920235	-0.356759		ATP5POP1	1	0
CALCRL	0.15455	-0.12687		Ap4m1	0.0568711	0.18468		ATP6AP1	0.164247	-0.112464		ATP6AP1	0.182655	-0.163333
CALD1	0.0034851	0.370757		Ap4s1	0.00254677	-0.208073		ATP6AP1-DT	0.0159465	-0.34829		ATP6AP1-DT	0.684125	0.0854038
CALHM1	0.365828	0.110887		Ap5b1	0.358041	-0.0219333		ATP6AP1L	1.20917e-06	-0.585232		ATP6AP1L	0.179313	0.192718
CALHM2	0.00199903	0.69937		Ap5m1	0.0528681	0.20159		ATP6AP2	0.00341722	-0.189275		ATP6AP2	0.256635	-0.111793
CALHM3	0.843657	0.0227767		Ap5s1	0.130897	0.0806233		ATP6V0A1	0.196674	0.141142		ATP6V0A1	0.218264	-0.204435
CALM1	0.0417707	0.169867		Ap5z1	0.0548872	-0.161113		ATP6V0A2	0.00105892	0.211432		ATP6V0A2	0.435478	-0.0796919
CALM3	0.000850293	-0.5318		Apaf1	0.110206	-0.10165		ATP6V0A4	0.106921	0.413889		ATP6V0A4	0.659635	0.138375
CALML3	0.967261	-0.00651		Apba1	0.194392	-0.0747333		ATP6V0B	0.0152954	-0.224813		ATP6V0B	0.958192	-0.00733751
CALML4	0.00674343	-0.555043		Apba2	0.621846	-0.04301		ATP6V0C	0.206726	-0.0942212		ATP6V0C	0.0624505	-0.207948
CALML5	0.194006	0.129233		Apba3	0.0919987	-0.0895433		ATP6V0CP1	0.429543	-0.4575		ATP6V0CP1	0.714597	-0.503787
CALML5	0.194006	0.129233		Apbb1	0.818976	-0.01278		ATP6V0CP2	1	0		ATP6V0CP2	0.925643	-0.50378
CALN1	0.416177	0.0979033		Apbb1ip	0.0242599	-0.350173		ATP6V0CP3	0.952314	-0.116308		ATP6V0CP3	0.31355	-2.87648
CALR	0.0116828	-0.156		Apbb2	0.00878869	-0.223577		ATP6V0CP4	0.22688	0.945174		ATP6V0CP4	0.155124	-1.2556
CALR3	0.298318	0.08435		Apbb3	0.0129741	0.20264		ATP6V0D1	0.220466	-0.0738624		ATP6V0D1	0.0271621	-0.200911
CALU	0.160325	0.113833		Apc	0.0563195	-0.117903		ATP6V0D1-DT	0.084651	-0.182745		ATP6V0D1-DT	0.208708	0.210219
CALY	0.486137	0.0989233		Apc2	0.00450165	-0.258677		ATP6V0D2	0.00656376	-1.60737		ATP6V0D2	0.37846	0.880122
CAMK1	0.000304558	0.91317		Apcdd1	0.0842146	-0.07785		ATP6V0E1	0.000375228	-0.284009		ATP6V0E1	0.216705	0.149127
CAMK1D	0.000494038	0.766157		Apcs	0.214042	-0.228153		ATP6V0E1P1	0.576625	-0.720987		ATP6V0E1P1	0.970348	0.0732902
CAMK1G	0.350926	0.11254		Apeh	0.00099971	0.108773		ATP6V0E1P2	0.930446	-0.150749		ATP6V0E1P2	0.977672	0.0732901
CAMK2A	0.00627219	0.219777		Apela	0.834798	-0.00844		ATP6V0E1P3	0.56046	1.22217		ATP6V0E1P3	1	0
CAMK2B	0.00549129	0.197963		Apex1	0.0231936	0.19883		ATP6V0E1P4	NA	NA		ATP6V0E1P4	NA	NA
CAMK2G	0.00536327	0.579393		Apex2	0.62444	-0.0424233		ATP6V0E2	0.00978712	0.34387		ATP6V0E2	0.778117	-0.056568
CAMK2N1	0.0464847	0.2705		Aph1a	0.0822904	-0.146933		ATP6V0E2-AS1	0.417453	0.115836		ATP6V0E2-AS1	0.231263	0.260973
CAMK2N2	0.0461572	-0.114377		Aph1b	0.314995	0.0325567		ATP6V1A	0.0892045	0.149974		ATP6V1A	0.0704396	-0.246516
CAMK4	0.381936	0.02566		Aph1c	0.972511	-0.00302		ATP6V1B1	0.149932	-0.301775		ATP6V1B1	0.456863	-0.881245
CAMKK1	0.586337	-0.0835767		Api5	0.490092	0.06388		ATP6V1B1-AS1	0.67439	-0.174455		ATP6V1B1-AS1	0.914666	0.105209
CAMKK2	0.738213	0.0308233		Apip	0.0991546	-0.10568		ATP6V1B2	0.0429253	-0.134793		ATP6V1B2	0.0579954	-0.192796
CAMKMT	0.00104496	0.6205		Apitd1	0.0203343	-0.21926		ATP6V1C1	0.00353042	-0.30684		ATP6V1C1	0.646119	-0.074159
CAMKV	0.205805	0.110717		Aplf	0.61126	0.02154		ATP6V1C2	0.0933272	-0.25497		ATP6V1C2	0.784576	0.0654911
CAMLG	0.00287363	0.55202		Apln	0.048765	-0.38163		ATP6V1D	0.0397553	-0.176074		ATP6V1D	0.499071	0.0888132
CAMP	0.164568	0.0720767		Aplnr	0.0120917	-0.778553		ATP6V1E1	0.00144608	-0.209737		ATP6V1E1	0.395286	-0.0845264
CAMSAP1	0.0949495	0.03439		Aplp1	0.727622	0.0295167		ATP6V1E1P1	0.452672	-0.813179		ATP6V1E1P1	0.971144	0.0622967
CAMSAP2	0.802391	0.0109333		Aplp2	0.398016	-0.0201667		ATP6V1E1P2	0.920235	-0.356759		ATP6V1E1P2	1	0
CAMSAP3	0.0378094	-0.166893		Apmap	0.19594	0.0389167		ATP6V1E1P3	0.645969	-0.42804		ATP6V1E1P3	0.780914	0.383196
CAMTA1	0.000171205	-0.456297		Apoa1	0.0500608	-0.283097		ATP6V1E2	0.010121	-0.149936		ATP6V1E2	0.00158717	0.312189
CAMTA2	0.0293348	0.173007		Apoa1bp	0.0028243	0.572867		ATP6V1F	0.313933	-0.0780644		ATP6V1F	0.918119	-0.0120274
CAND1	0.0180477	-0.267467		Apoa2	0.0278487	-0.279623		ATP6V1FNB	0.00698908	-0.478677		ATP6V1FNB	0.660159	-0.132376
CAND2	0.677598	0.0546567		Apoa4	0.0237615	-0.234067		ATP6V1G1	0.00176677	-0.225161		ATP6V1G1	0.234794	-0.131088
CANT1	0.00164575	-0.491517		Apoa5	0.044044	-0.229383		ATP6V1G1P1	NA	NA		ATP6V1G1P1	NA	NA
CANX	0.00482522	-0.1498		Apob	0.534633	0.0632233		ATP6V1G1P2	0.978277	0.0439208		ATP6V1G1P2	1	0
CAP1	0.00124911	-0.212633		Apobec1	0.462882	0.0275		ATP6V1G1P3	NA	NA		ATP6V1G1P3	NA	NA
CAP2	0.00225338	-0.395933		Apobec2	0.0326237	-0.3425		ATP6V1G1P4	0.272524	-0.715877		ATP6V1G1P4	1	0
CAPG	3.45568e-06	1.43869		Apobec3	0.0485129	0.154192		ATP6V1G1P5	1	0		ATP6V1G1P5	0.904102	0.650359
CAPN1	0.00654136	-0.3045		Apobec4	0.657372	0.0407433		ATP6V1G1P6	0.738841	-0.722436		ATP6V1G1P6	1	0
CAPN10	0.856072	0.00625		Apobr	0.0836848	-0.161147		ATP6V1G1P7	NA	NA		ATP6V1G1P7	NA	NA
CAPN11	0.618608	0.0466533		Apoc1	0.334116	0.188583		ATP6V1G2	0.382719	-0.200597		ATP6V1G2	0.953832	-0.0235411
CAPN12	0.817615	0.0395633		Apoc2	0.0158714	-0.222363		ATP6V1G2-DDX39B	0.912149	0.364582		ATP6V1G2-DDX39B	1	0
CAPN13	0.643933	-0.0398833		Apoc3	0.0482971	-0.107867		ATP6V1G3	1	0		ATP6V1G3	0.912077	0.594673
CAPN15	0.348591	0.04677		Apoc4	0.0464319	-0.247817		ATP6V1H	2.23785e-06	-0.283636		ATP6V1H	0.0140967	-0.232142
CAPN2	0.800424	-0.00753333		Apod	0.0207737	0.969333		ATP7A	0.424034	0.100021		ATP7A	0.383351	-0.174963
CAPN3	0.0198147	0.24512		Apoe	0.00038094	0.1674		ATP7B	0.601997	0.042863		ATP7B	0.0198651	-0.353474
CAPN5	0.000195985	-0.58027		Apof	0.189629	-0.137663		ATP7BP1	0.967314	0.145987		ATP7BP1	1	0
CAPN6	0.591725	0.0655		Apoh	0.0700128	-0.29348		ATP8A1	0.16098	0.456454		ATP8A1	0.161164	-0.793288
CAPN7	0.200603	-0.10309		Apol10a	0.0391277	-0.23257		ATP8A1-DT	0.913625	0.386433		ATP8A1-DT	1	0
CAPN9	0.171828	0.137297		Apol10b	0.486598	0.121213		ATP8A2	0.785863	0.332266		ATP8A2	0.136554	2.56041
CAPNS1	0.125725	-0.0533		Apol6	0.196578	-0.16422		ATP8A2P2	0.743828	-0.290843		ATP8A2P2	0.318152	-1.62716
[truncated: 38,736 more rows]

## Sheet: Table 3
Supplementary Table 3: TF CHIP motif binding site
Name	Location	Strand	Motif	P-value	TF	JASPAR motif
EHF_1	chr11:34621076-34621086	-	T T T T T G T T T G T	7.97e-05	FOXA1	MA0148.1 MA0148.2
EHF_1	chr11:34620621-34620633	+	T T C A C T T G A A T G A	4.63e-05	Nkx2-1	MA1994.1
EHF_2	chr11:34662062-34662073	-	A A C T C G T T T G T	2.04e-05	FOXA1	MA0148.1 MA0148.2
EHF_2	chr11:34662329-34662341	-	T A A A A G T T C A C C C	3.65e-06	Nkx2-1	MA1994.1
EHF_3	chr11:34676768-34676779	+	T G T T T A C T G A G	1.72e-05	FOXA1	MA0148.1 MA0148.2
EHF_3	chr11:34676765-34676779	+	T T C T T G T T T A C T G A G	6.67e-06	FOXA1	MA0148.3
EHF_3	chr11:34676765-34676777	-	A G A A C A A A T G A C	3.27e-05	FOXA1	MA0148.4
EHF_3	chr11:34674477-34674489	+	G T C A C T T G A G G T A	4.45e-05	Nkx2-1	MA1994.1
ITGB4_1	chr17:73718251-73718258	+	C C T T C C T C	2.41e-05	EHF	MA0598.1

## Sheet: Table 4
Supplementary Table 4: ligand receptor summary
ID	Sum	GSE86959.Norm_IMA	TCGA.Norm_IMA	TCGA.LUAD_IMA	GSE40584.NKX Induc_A549	GSE145152.BP_BPN	GSE40508.Ctrl_Muci mice	GSE36473.Vehicle_TM	GSE36473.Vehicle_KN	GSE115899.K_KN
AGR2	9	1	1	1	1	1	1	1	1	1
VTCN1/B7-H4	7	1	1	0	0	1	1	1	1	1
ITGB4	7	0	1	1	1	1	1	0	1	1
CD274/PD-L1	6	-1	-1	-1	-1	0	0	0	1	-1
EFEMP1	6	-1	-1	0	-1	0	0	1	1	1
IL18R1	6	-1	-1	0	-1	0	0	-1	-1	-1
IL22RA1	6	0	1	1	0	1	0	1	1	1
LTF	6	0	1	1	0	1	1	1	0	1
MMP7	6	1	1	0	1	1	0	0	1	1
CP	5	1	1	0	1	0	1	1	0	0
CXCL6	5	0	1	0	0	1	0	1	1	1
EDNRB	5	-1	-1	0	0	0	-1	0	-1	-1
EFNA3	5	1	1	0	0	-1	0	-1	-1	0
FGF2	5	-1	-1	0	0	0	0	-1	-1	-1
IHH	5	0	1	1	0	1	0	0	1	1
IL1A	5	0	-1	-1	0	1	0	0	1	1
LGR4	5	0	1	0	0	1	0	1	1	1
NPR1	5	-1	-1	0	0	0	0	-1	-1	-1
PTHLH	5	1	1	0	0	0	0	-1	-1	-1
RBP4	5	0	-1	1	1	0	1	0	0	-1
SEMA4B	5	1	1	0	-1	0	0	0	1	1
SEMA6D	5	-1	-1	0	-1	0	0	-1	-1	0
SFRP1	5	0	0	-1	-1	0	1	1	1	0
TGFBR3	5	-1	-1	1	1	0	0	0	0	-1
IDO1	4	0	0	-1	0	1	0	0	1	1
ADM	4	0	0	0	1	1	0	0	1	1
BAMBI	4	0	0	0	1	0	0	-1	-1	-1
BDKRB1	4	0	1	0	-1	0	0	1	1	0
C5	4	0	0	-1	1	0	0	-1	0	-1
CCL28	4	0	1	0	0	1	0	0	1	1
CDON	4	-1	0	0	1	0	0	1	1	0
CHAD	4	0	0	0	0	1	1	1	0	1
COL4A3	4	-1	-1	0	0	0	0	-1	0	-1
CRLF1	4	0	1	0	0	0	0	-1	-1	-1
CSF1	4	0	0	0	-1	0	0	1	1	1
CTHRC1	4	1	1	0	0	-1	0	0	0	-1
CXCL12	4	-1	-1	0	-1	0	0	0	1	0
DPP4	4	0	0	-1	0	0	0	-1	-1	-1
EDN1	4	0	-1	0	1	0	0	1	1	0
EPGN	4	0	-1	-1	0	-1	0	0	0	-1
EREG	4	0	-1	-1	-1	0	1	0	0	0
F2RL1	4	1	1	0	0	0	0	0	1	1
F7	4	0	1	-1	0	0	0	0	1	-1
FGFR4	4	-1	-1	0	1	0	0	0	0	1
FGL1	4	0	1	-1	1	0	0	0	0	-1
GAL	4	0	1	-1	0	-1	0	0	0	-1
ICAM1	4	-1	-1	0	-1	0	0	0	0	-1
IL1R2	4	0	1	1	0	0	0	1	1	0
IL7R	4	-1	-1	0	0	0	0	1	1	0
ITGA2B	4	-1	-1	-1	0	0	0	0	0	-1
ITGA8	4	-1	-1	0	0	0	0	0	1	-1
LPAR1	4	0	0	0	1	1	0	0	1	1
MFAP5	4	0	-1	-1	-1	0	0	0	1	0
MST1R	4	0	1	1	0	0	0	0	1	1
NEO1	4	0	0	0	1	1	0	0	1	1
NGF	4	0	-1	-1	0	1	0	1	0	0
NTRK2	4	-1	-1	0	0	0	1	0	1	0
PLAT	4	0	0	0	-1	1	0	0	1	1
PLAUR	4	0	0	0	-1	0	0	1	1	1
PROS1	4	-1	-1	0	-1	0	0	0	0	-1
RARRES2	4	-1	-1	0	0	0	0	0	1	-1
RET	4	0	1	-1	0	0	0	0	1	1
ROR1	4	0	-1	0	-1	0	0	-1	0	-1
SEMA4G	4	0	1	1	1	0	0	0	0	1
SEMA5A	4	-1	-1	0	0	-1	0	0	0	-1
SHH	4	0	1	1	0	0	0	0	1	1
SPP1	4	1	1	0	1	1	0	0	0	0
TF	4	0	1	-1	0	0	1	0	0	-1
TIMP3	4	-1	-1	0	-1	0	0	0	0	-1
TNFRSF11B	4	1	0	0	0	1	0	0	1	1
KIR3DL1	3	-1	-1	-1	0	0	0	0	0	0
PDCD1LG2	3	-1	-1	0	-1	0	0	0	0	0
A2M	3	-1	-1	0	0	0	0	0	0	1
ADCYAP1R1	3	0	-1	0	0	1	0	0	0	1
ADM2	3	1	1	0	0	0	0	0	0	-1
AGT	3	0	1	-1	0	1	0	0	0	0
ANGPT4	3	-1	-1	1	0	0	0	0	0	0
BMP4	3	0	0	0	0	0	0	-1	-1	-1
C4BPA	3	0	0	0	0	1	0	0	1	1
CALCB	3	0	1	-1	-1	0	0	0	0	0
CALCRL	3	-1	-1	0	0	0	0	0	1	0
CCL14	3	-1	-1	1	0	0	0	0	0	0
CD14	3	0	0	0	1	0	1	1	0	0
CD36	3	-1	-1	0	0	0	0	0	0	-1
CD5L	3	-1	-1	0	0	0	0	0	1	0
CD79A	3	0	1	0	0	0	0	0	1	-1
CXCL13	3	0	1	0	0	0	0	1	1	0
CXCL9	3	0	0	-1	0	1	0	0	0	1
DCBLD2	3	0	0	-1	1	0	0	0	0	-1
DCN	3	-1	-1	0	0	0	0	0	1	0
DLK1	3	0	1	-1	0	0	0	0	0	-1
EDA2R	3	0	1	1	0	1	0	0	0	0
EDAR	3	0	1	1	0	0	0	0	0	-1
EDN2	3	1	0	-1	0	0	0	0	0	1
EDN3	3	0	-1	0	0	0	0	0	-1	-1
EFNA4	3	1	1	0	0	0	0	0	-1	0
EFNA5	3	0	1	0	1	0	0	0	1	0
EFNB2	3	-1	0	0	1	0	0	0	0	1
EGFR	3	0	0	0	0	1	0	0	1	1
EPHA7	3	0	0	-1	0	0	0	0	-1	-1
EPHB2	3	0	1	0	0	0	0	0	1	1
ERBB3	3	1	1	0	0	0	0	0	0	1
FGB	3	0	1	-1	1	0	0	0	0	0
FGFR2	3	0	0	1	0	0	0	0	-1	-1
GFRA2	3	-1	-1	0	-1	0	0	0	0	0
GLP1R	3	0	0	1	0	0	0	0	1	1
GPR39	3	1	0	0	0	0	0	0	1	1
HBEGF	3	0	-1	0	-1	0	0	0	0	1
HHIP	3	-1	-1	0	0	0	0	0	1	0
HMMR	3	1	1	-1	0	0	0	0	0	0
ICAM5	3	-1	-1	0	0	0	0	0	0	-1
IGF2	3	0	1	0	0	0	0	0	1	1
IL18RAP	3	-1	-1	0	0	0	0	0	0	-1
IL1RN	3	0	0	0	0	1	0	0	1	1
IL34	3	0	0	0	0	0	0	-1	-1	-1
IL6	3	0	-1	0	-1	0	0	0	0	-1
ITGA11	3	1	1	0	0	0	0	0	0	-1
ITGA7	3	0	0	0	0	0	1	0	-1	-1
ITGA9	3	0	0	0	0	0	0	-1	-1	-1
JAM3	3	-1	-1	0	1	0	0	0	0	0
KISS1R	3	0	1	-1	0	0	0	0	-1	0
KITLG	3	0	0	0	0	1	0	1	0	1
KNG1	3	0	1	0	0	0	0	0	-1	-1
KREMEN2	3	0	1	-1	0	0	0	0	0	1
LAMC3	3	-1	-1	0	0	0	0	0	1	0
LEFTY2	3	0	-1	0	0	1	0	0	0	1
LIFR	3	-1	-1	0	0	0	0	0	0	-1
LIPH	3	0	1	1	0	0	1	0	0	0
LPL	3	-1	-1	0	0	0	0	0	0	-1
LRP2	3	0	0	0	0	0	0	-1	-1	-1
LSR	3	1	1	0	0	0	0	0	0	1
MCAM	3	0	-1	0	-1	0	0	0	0	-1
MDK	3	1	1	-1	0	0	0	0	0	0
MMP13	3	0	1	-1	0	0	0	0	0	-1
MMP2	3	0	0	0	-1	0	0	1	1	0
MYOC	3	-1	-1	1	0	0	0	0	0	0
NAMPT	3	0	-1	-1	-1	0	0	0	0	0
NPFFR2	3	0	1	-1	0	0	0	0	0	-1
NPW	3	0	1	0	0	0	0	0	-1	-1
NPY4R	3	0	0	0	1	1	0	0	0	1
NRG4	3	0	1	1	1	0	0	0	0	0
NRP1	3	-1	0	0	0	0	0	0	-1	-1
NTN1	3	0	0	0	0	1	0	0	1	1
NTN4	3	0	0	0	0	1	0	0	1	1
NXPH3	3	-1	-1	0	0	0	0	0	0	-1
OPRD1	3	0	0	-1	0	1	0	0	0	1
P2RY14	3	-1	-1	0	0	0	0	0	0	-1
PDGFC	3	0	0	0	0	1	0	0	1	1
PDGFRA	3	0	0	0	0	0	0	1	1	-1
PLXNA4	3	0	0	0	0	0	0	-1	-1	-1
PPBP	3	-1	-1	-1	0	0	0	0	0	0
S100A8	3	0	-1	-1	0	0	0	1	0	0
SEMA3A	3	0	0	-1	1	0	0	0	0	-1
SERPINE2	3	0	1	0	1	0	0	0	0	-1
SERPING1	3	-1	0	0	0	0	0	0	1	-1
SLC40A1	3	0	0	0	0	0	0	-1	-1	1
SPINK1	3	0	1	1	0	1	0	0	0	0
TFRC	3	-1	-1	0	0	0	0	0	0	-1
TGFA	3	1	1	0	0	0	0	0	0	1
TGFB2	3	-1	-1	0	0	0	0	0	0	-1
THBD	3	-1	-1	0	0	0	0	0	1	0
THBS1	3	0	-1	0	1	0	0	0	0	-1
TNFRSF21	3	1	1	0	0	0	0	0	0	1
TNFRSF8	3	-1	0	0	0	0	0	0	1	1
TNFSF4	3	0	0	0	0	1	0	0	1	1
UNC5B	3	0	0	0	0	1	0	0	1	1
UTS2	3	0	0	-1	0	1	0	0	0	1
VIPR2	3	0	0	0	0	0	0	-1	-1	-1
WNT11	3	0	0	0	0	1	0	0	1	1
WNT7A	3	-1	-1	0	0	0	0	0	0	-1
ZG16B	3	1	1	1	0	0	0	0	0	0
BTLA	2	0	0	0	0	0	0	1	1	0
BTNL9	2	-1	-1	0	0	0	0	0	0	0
CD200	2	0	0	0	0	0	0	-1	0	-1
CD244	2	-1	-1	0	0	0	0	0	0	0
CEACAM1	2	1	1	0	0	0	0	0	0	0
CTLA4	2	0	0	0	0	0	0	0	1	-1
ICOS	2	0	-1	0	0	0	0	0	0	-1
ICOSLG	2	0	0	0	0	0	0	0	1	1
LAG3	2	0	1	0	0	0	0	0	0	-1
SIRPA	2	0	0	0	1	0	0	0	0	-1
TDO2	2	0	1	0	1	0	0	0	0	0
TNFSF18	2	1	0	0	0	0	0	0	1	0
TNFSF9	2	0	0	0	0	0	0	-1	-1	0
ACKR3	2	0	0	0	0	1	0	0	0	1
ACKR4	2	0	-1	1	0	0	0	0	0	0
ACVRL1	2	-1	-1	0	0	0	0	0	0	0
ADAM12	2	0	1	0	1	0	0	0	0	0
ADCYAP1	2	0	0	-1	0	0	0	0	0	-1
ANGPT1	2	-1	-1	0	0	0	0	0	0	0
ANGPTL1	2	-1	-1	0	0	0	0	0	0	0
APLN	2	-1	-1	0	0	0	0	0	0	0
APLNR	2	0	-1	0	0	0	0	0	-1	0
APOB	2	0	0	0	0	1	0	0	0	1
AREG	2	0	0	0	-1	0	1	0	0	0
AVPR1B	2	0	1	-1	0	0	0	0	0	0
AVPR2	2	-1	-1	0	0	0	0	0	0	0
BDNF	2	-1	-1	0	0	0	0	0	0	0
BMP2	2	0	-1	0	0	0	0	0	1	0
BMP6	2	0	0	0	1	0	-1	0	0	0
BMP7	2	0	1	1	0	0	0	0	0	0
BMPR1B	2	0	0	0	1	0	1	0	0	0
BMPR2	2	-1	-1	0	0	0	0	0	0	0
BTC	2	0	0	0	0	0	0	0	1	1
C1QB	2	0	-1	0	0	0	0	0	1	0
CALCA	2	0	1	-1	0	0	0	0	0	0
CAMP	2	-1	-1	0	0	0	0	0	0	0
CCK	2	0	1	1	0	0	0	0	0	0
CCKAR	2	0	0	0	0	0	1	0	0	-1
CCL11	2	0	0	-1	0	0	0	0	1	0
CCL15	2	0	1	1	0	0	0	0	0	0
CCL17	2	0	0	0	0	0	0	0	1	-1
CCL23	2	-1	-1	0	0	0	0	0	0	0
CCL25	2	0	1	-1	0	0	0	0	0	0
CCR8	2	1	1	0	0	0	0	0	0	0
CCRL2	2	0	0	1	0	0	0	0	1	0
CD22	2	0	0	1	0	0	0	0	0	-1
CD24	2	0	1	0	0	0	1	0	0	0
CD34	2	-1	-1	0	0	0	0	0	0	0
CD74	2	-1	0	0	0	0	0	0	0	-1
CEL	2	0	1	-1	0	0	0	0	0	0
CFTR	2	0	0	1	0	0	0	0	1	0
CGA	2	0	1	-1	0	0	0	0	0	0
CLCF1	2	0	0	0	0	0	0	0	-1	1
CNTFR	2	-1	-1	0	0	0	0	0	0	0
COL18A1	2	0	0	0	0	0	0	-1	0	1
COL2A1	2	0	-1	-1	0	0	0	0	0	0
CSF2	2	0	-1	-1	0	0	0	0	0	0
CSF3	2	0	-1	-1	0	0	0	0	0	0
CX3CL1	2	-1	0	0	0	0	0	0	0	1
CX3CR1	2	-1	0	1	0	0	0	0	0	0
CXCL10	2	0	0	-1	0	0	0	0	0	1
CXCL2	2	0	-1	0	-1	0	0	0	0	0
CXCR2	2	-1	-1	0	0	0	0	0	0	0
DCC	2	0	-1	1	0	0	0	0	0	0
DDR1	2	1	1	0	0	0	0	0	0	0
DHH	2	0	-1	0	0	1	0	0	0	0
DKK1	2	0	1	0	1	0	0	0	0	0
DLL3	2	0	1	-1	0	0	0	0	0	0
EFNA2	2	0	1	1	0	0	0	0	0	0
EGF	2	0	1	-1	0	0	0	0	0	0
ENG	2	-1	-1	0	0	0	0	0	0	0
EPHA4	2	0	0	0	-1	0	0	0	-1	0
EPHA5	2	0	-1	0	0	0	0	0	0	1
EPHA8	2	0	1	-1	0	0	0	0	0	0
EPHB3	2	1	1	0	0	0	0	0	0	0
EPHB6	2	0	1	1	0	0	0	0	0	0
F2RL2	2	0	1	0	1	0	0	0	0	0
F8	2	-1	-1	0	0	0	0	0	0	0
FBN1	2	0	0	0	1	-1	0	0	0	0
FGA	2	0	0	-1	1	0	0	0	0	0
FGF1	2	0	0	0	0	0	0	0	-1	-1
FGF10	2	-1	-1	0	0	0	0	0	0	0
FGF19	2	0	1	1	0	0	0	0	0	0
FGF5	2	0	1	-1	0	0	0	0	0	0
FGF7	2	0	0	0	0	0	0	0	1	-1
FGF9	2	0	0	0	0	1	0	0	0	1
FGG	2	0	0	-1	1	0	0	0	0	0
FLT4	2	-1	-1	0	0	0	0	0	0	0
FZD2	2	0	0	0	1	0	0	0	0	-1
FZD3	2	0	0	0	0	0	0	1	0	-1
FZD4	2	-1	-1	0	0	0	0	0	0	0
FZD5	2	0	0	0	0	0	0	0	1	1
FZD6	2	0	0	0	0	0	0	0	-1	-1
FZD7	2	0	0	0	0	0	0	-1	-1	0
GAS6	2	-1	0	0	0	0	0	0	0	1
GDF6	2	0	-1	-1	0	0	0	0	0	0
GDNF	2	0	1	0	0	0	0	0	0	-1
GFRA1	2	0	0	1	0	0	0	0	0	-1
GHR	2	-1	-1	0	0	0	0	0	0	0
GHRHR	2	0	1	1	0	0	0	0	0	0
GIP	2	0	1	-1	0	0	0	0	0	0
GIPR	2	0	1	1	0	0	0	0	0	0
GLP2R	2	0	-1	0	1	0	0	0	0	0
GP9	2	0	-1	0	0	0	0	0	0	1
GPC3	2	-1	-1	0	0	0	0	0	0	0
GPIHBP1	2	-1	-1	0	0	0	0	0	0	0
GPR37	2	0	1	0	1	0	0	0	0	0
GPR37L1	2	0	1	0	0	1	0	0	0	0
GUCA2B	2	0	0	0	0	1	0	0	0	1
GUCY2C	2	0	1	1	0	0	0	0	0	0
HCRT	2	0	1	1	0	0	0	0	0	0
HLA-E	2	-1	-1	0	0	0	0	0	0	0
ICAM2	2	0	-1	0	0	0	0	0	0	-1
IFNGR1	2	0	0	0	0	0	0	0	1	1
IGF1	2	0	0	0	0	0	0	0	1	-1
IGF1R	2	0	0	0	0	0	0	0	-1	-1
IGFL2	2	0	1	-1	0	0	0	0	0	0
IL11	2	0	1	-1	0	0	0	0	0	0
IL12RB2	2	0	0	-1	0	0	0	0	0	-1
IL15	2	-1	0	0	0	0	0	0	0	1
IL18	2	0	0	0	0	1	0	0	1	0
IL19	2	0	1	1	0	0	0	0	0	0
IL1B	2	0	-1	0	0	0	0	0	1	0
IL1R1	2	0	0	0	-1	0	0	0	0	1
IL1RAP	2	0	0	0	-1	0	0	0	0	-1
IL20RB	2	0	1	-1	0	0	0	0	0	0
IL22RA2	2	1	1	0	0	0	0	0	0	0
IL23A	2	1	1	0	0	0	0	0	0	0
IL23R	2	0	1	1	0	0	0	0	0	0
IL31RA	2	0	1	-1	0	0	0	0	0	0
IL3RA	2	-1	-1	0	0	0	0	0	0	0
IL6R	2	0	-1	0	0	0	0	0	0	-1
INHA	2	0	1	-1	0	0	0	0	0	0
INHBA	2	0	0	0	-1	0	0	0	0	-1
ITGA1	2	-1	0	0	0	0	0	0	0	1
ITGA2	2	0	1	0	-1	0	0	0	0	0
ITGA6	2	0	0	0	-1	0	0	0	0	1
ITGAM	2	0	0	0	0	0	0	1	1	0
ITGB3	2	0	0	0	1	0	0	0	0	-1
ITGB8	2	0	1	0	0	0	0	0	1	0
JAM2	2	-1	-1	0	0	0	0	0	0	0
KDR	2	-1	-1	0	0	0	0	0	0	0
KIR2DL1	2	0	-1	-1	0	0	0	0	0	0
KIR2DL3	2	0	-1	-1	0	0	0	0	0	0
KLB	2	0	-1	-1	0	0	0	0	0	0
KLRD1	2	-1	-1	0	0	0	0	0	0	0
L1CAM	2	0	0	-1	0	0	0	0	1	0
LAMA2	2	0	0	0	0	0	0	0	1	-1
LAMC2	2	0	1	0	-1	0	0	0	0	0
LDLR	2	0	0	1	0	0	0	0	1	0
LEPR	2	-1	-1	0	0	0	0	0	0	0
LINGO1	2	0	1	-1	0	0	0	0	0	0
LRP4	2	0	0	0	0	0	0	0	-1	-1
MC2R	2	0	1	1	0	0	0	0	0	0
MC4R	2	0	1	1	0	0	0	0	0	0
MC5R	2	0	1	1	0	0	0	0	0	0
MFAP2	2	1	1	0	0	0	0	0	0	0
MFGE8	2	0	0	0	0	0	0	0	1	1
MIA	2	0	1	1	0	0	0	0	0	0
MMP9	2	1	1	0	0	0	0	0	0	0
MUSK	2	-1	-1	0	0	0	0	0	0	0
NMU	2	0	1	-1	0	0	0	0	0	0
NMUR1	2	-1	-1	0	0	0	0	0	0	0
NOTCH1	2	-1	0	0	0	0	0	0	-1	0
NOTCH4	2	-1	-1	0	0	0	0	0	0	0
NPNT	2	-1	-1	0	0	0	0	0	0	0
NPR2	2	-1	0	0	0	0	0	0	0	-1
NPR3	2	0	-1	0	1	0	0	0	0	0
NPSR1	2	0	1	1	0	0	0	0	0	0
NPY	2	0	-1	-1	0	0	0	0	0	0
NPY1R	2	0	0	0	1	0	0	0	1	0
NRG1	2	0	-1	0	-1	0	0	0	0	0
NRXN3	2	0	0	0	1	0	0	0	0	1
NTF4	2	0	0	0	0	0	0	0	-1	-1
NTNG1	2	-1	-1	0	0	0	0	0	0	0
NTS	2	0	0	-1	1	0	0	0	0	0
NTSR1	2	0	1	1	0	0	0	0	0	0
OLR1	2	0	-1	0	1	0	0	0	0	0
OXT	2	0	1	-1	0	0	0	0	0	0
PDGFB	2	-1	-1	0	0	0	0	0	0	0
PENK	2	0	-1	-1	0	0	0	0	0	0
PHEX	2	0	-1	0	0	0	0	0	1	0
PLAU	2	0	1	0	-1	0	0	0	0	0
PLXNB1	2	0	0	0	0	0	0	0	-1	-1
PODXL2	2	1	1	0	0	0	0	0	0	0
PRND	2	0	0	0	0	0	0	-1	-1	0
PROC	2	1	1	0	0	0	0	0	0	0
PTGS2	2	0	0	0	1	0	0	0	0	-1
PTH1R	2	-1	-1	0	0	0	0	0	0	0
PTN	2	-1	0	0	0	0	0	0	0	1
PTPRB	2	-1	-1	0	0	0	0	0	0	0
PTPRZ1	2	0	1	0	0	0	1	0	0	0
RAMP1	2	0	1	0	0	0	0	0	0	-1
RAMP2	2	-1	-1	0	0	0	0	0	0	0
REN	2	0	-1	-1	0	0	0	0	0	0
ROBO4	2	-1	-1	0	0	0	0	0	0	0
ROR2	2	0	0	0	0	1	0	0	0	1
RSPO1	2	-1	-1	0	0	0	0	0	0	0
RSPO2	2	-1	-1	0	0	0	0	0	0	0
RSPO4	2	-1	-1	0	0	0	0	0	0	0
RTN4R	2	1	1	0	0	0	0	0	0	0
RXFP1	2	-1	-1	0	0	0	0	0	0	0
RXFP2	2	0	-1	-1	0	0	0	0	0	0
S1PR1	2	-1	-1	0	0	0	0	0	0	0
SELP	2	-1	-1	0	0	0	0	0	0	0
SEMA3F	2	0	0	0	0	0	0	0	1	1
SEMA3G	2	-1	-1	0	0	0	0	0	0	0
SEMA6A	2	-1	-1	0	0	0	0	0	0	0
SERPINE1	2	0	0	0	1	0	1	0	0	0
SIGLEC1	2	0	0	1	0	0	0	0	0	-1
SLIT2	2	-1	-1	0	0	0	0	0	0	0
SOST	2	0	-1	-1	0	0	0	0	0	0
SPN	2	-1	-1	0	0	0	0	0	0	0
SSTR4	2	0	-1	1	0	0	0	0	0	0
SSTR5	2	0	1	1	0	0	0	0	0	0
STRA6	2	0	1	0	1	0	0	0	0	0
TACR1	2	0	0	0	-1	0	1	0	0	0
TDGF1	2	0	1	1	0	0	0	0	0	0
TEK	2	-1	-1	0	0	0	0	0	0	0
TGM2	2	0	0	0	1	0	0	1	0	0
THPO	2	0	1	0	0	0	0	0	0	1
TIE1	2	-1	-1	0	0	0	0	0	0	0
TNC	2	0	1	0	-1	0	0	0	0	0
TNFRSF13B	2	0	1	0	0	0	0	0	0	-1
TNFSF10	2	-1	0	0	1	0	0	0	0	0
TNFSF11	2	0	1	1	0	0	0	0	0	0
TREM2	2	0	0	0	0	0	0	0	1	-1
UCN2	2	0	1	-1	0	0	0	0	0	0
VCAN	2	0	1	0	1	0	0	0	0	0
VIM	2	-1	0	0	0	0	0	0	0	-1
VIP	2	-1	-1	0	0	0	0	0	0	0
VIPR1	2	-1	-1	0	0	0	0	0	0	0
WNT3A	2	-1	-1	0	0	0	0	0	0	0
WNT4	2	0	0	0	0	0	0	0	1	1
XCL1	2	0	-1	-1	0	0	0	0	0	0
ADORA2A	1	0	0	0	0	1	0	0	0	0
ADORA2B	1	0	0	0	0	0	0	0	0	-1
BTNL3	1	0	0	1	0	0	0	0	0	0
CD200R1	1	0	0	0	0	0	0	0	0	-1
CD27	1	0	1	0	0	0	0	0	0	0
CD276	1	0	0	0	0	0	0	0	-1	0
CD28	1	0	0	0	0	0	0	0	0	-1
CD40	1	-1	0	0	0	0	0	0	0	0
CD47	1	0	0	0	-1	0	0	0	0	0
CD48	1	0	0	0	0	0	0	0	0	-1
CD80	1	0	0	0	0	0	0	0	1	0
CD86	1	0	0	0	0	0	0	0	0	-1
HAVCR2	1	0	0	0	0	0	0	0	0	-1
HHLA2	1	0	1	0	0	0	0	0	0	0
TNFRSF18	1	0	1	0	0	0	0	0	0	0
TNFRSF9	1	0	0	0	-1	0	0	0	0	0
ADAM17	1	0	0	0	-1	0	0	0	0	0
ADAM2	1	0	0	-1	0	0	0	0	0	0
ADAM23	1	0	0	0	1	0	0	0	0	0
AGRP	1	0	-1	0	0	0	0	0	0	0
AGTR1	1	0	-1	0	0	0	0	0	0	0
AGTR2	1	0	-1	0	0	0	0	0	0	0
ALK	1	0	1	0	0	0	0	0	0	0
AMH	1	0	1	0	0	0	0	0	0	0
ARTN	1	0	1	0	0	0	0	0	0	0
ATP1A3	1	0	0	-1	0	0	0	0	0	0
AVPR1A	1	0	0	0	0	0	0	0	0	-1
AXL	1	0	0	0	0	0	0	0	0	-1
BDKRB2	1	0	1	0	0	0	0	0	0	0
BMP15	1	0	-1	0	0	0	0	0	0	0
BMP3	1	0	0	0	0	0	0	0	0	-1
BMP5	1	0	0	0	0	0	0	1	0	0
BOC	1	0	0	0	-1	0	0	0	0	0
C3	1	0	0	0	1	0	0	0	0	0
C3AR1	1	0	0	0	0	0	0	0	1	0
C5AR1	1	0	-1	0	0	0	0	0	0	0
C5AR2	1	0	0	0	0	0	0	0	0	-1
CALCR	1	0	0	-1	0	0	0	0	0	0
CCKBR	1	0	1	0	0	0	0	0	0	0
CCL1	1	0	1	0	0	0	0	0	0	0
CCL16	1	0	0	1	0	0	0	0	0	0
CCL19	1	0	1	0	0	0	0	0	0	0
CCL2	1	0	-1	0	0	0	0	0	0	0
CCL20	1	0	0	0	0	0	0	0	0	1
CCL21	1	0	0	0	0	0	0	0	0	-1
CCL22	1	0	1	0	0	0	0	0	0	0
CCL24	1	0	-1	0	0	0	0	0	0	0
CCL26	1	0	0	0	1	0	0	0	0	0
CCL4	1	0	-1	0	0	0	0	0	0	0
CCL7	1	0	1	0	0	0	0	0	0	0
CCL8	1	0	0	-1	0	0	0	0	0	0
CCR1	1	0	0	0	0	0	0	0	1	0
CCR10	1	0	0	-1	0	0	0	0	0	0
CCR2	1	0	0	0	0	0	0	0	1	0
CCR3	1	0	0	-1	0	0	0	0	0	0
CCR5	1	0	0	0	0	0	0	0	0	-1
CD19	1	0	1	0	0	0	0	0	0	0
CD44	1	0	-1	0	0	0	0	0	0	0
CDH1	1	0	1	0	0	0	0	0	0	0
CDH7	1	0	0	-1	0	0	0	0	0	0
CFH	1	0	0	0	1	0	0	0	0	0
CMKLR1	1	-1	0	0	0	0	0	0	0	0
CNTN1	1	0	0	0	1	0	0	0	0	0
CNTN4	1	0	-1	0	0	0	0	0	0	0
COL1A1	1	0	1	0	0	0	0	0	0	0
COL4A1	1	0	0	0	0	0	0	0	0	-1
COMP	1	0	1	0	0	0	0	0	0	0
CORT	1	0	1	0	0	0	0	0	0	0
CRH	1	0	-1	0	0	0	0	0	0	0
CRHR2	1	0	0	-1	0	0	0	0	0	0
CRP	1	0	0	0	0	0	0	0	0	1
CSF2RA	1	0	0	0	-1	0	0	0	0	0
CSF2RB	1	0	0	0	0	0	0	0	1	0
CSF3R	1	0	0	0	0	0	0	1	0	0
CXCL11	1	0	0	-1	0	0	0	0	0	0
CXCL16	1	0	0	0	0	0	0	0	0	1
CXCL3	1	0	-1	0	0	0	0	0	0	0
CXCR1	1	0	-1	0	0	0	0	0	0	0
CXCR5	1	0	0	0	0	1	0	0	0	0
CXCR6	1	0	0	0	0	0	0	0	0	-1
DCHS1	1	-1	0	0	0	0	0	0	0	0
DKK2	1	0	-1	0	0	0	0	0	0	0
DLL1	1	-1	0	0	0	0	0	0	0	0
DLL4	1	0	0	0	0	1	0	0	0	0
DTL	1	0	0	-1	0	0	0	0	0	0
EDNRA	1	-1	0	0	0	0	0	0	0	0
EFNA1	1	0	0	0	0	0	0	-1	0	0
EFNB1	1	0	0	1	0	0	0	0	0	0
EPHA1	1	0	1	0	0	0	0	0	0	0
EPHA2	1	0	0	0	0	0	0	0	0	1
EPHA6	1	0	1	0	0	0	0	0	0	0
EPHB1	1	0	1	0	0	0	0	0	0	0
EPOR	1	0	0	0	0	0	0	0	0	-1
ERBB2	1	0	0	0	0	0	0	0	0	1
ERBB4	1	0	-1	0	0	0	0	0	0	0
F13A1	1	0	0	0	0	0	0	0	1	0
F2	1	0	1	0	0	0	0	0	0	0
F2R	1	0	0	0	0	0	0	0	0	-1
F2RL3	1	0	-1	0	0	0	0	0	0	0
F3	1	0	0	0	0	0	1	0	0	0
FAP	1	0	1	0	0	0	0	0	0	0
FAS	1	0	0	0	-1	0	0	0	0	0
FAT4	1	-1	0	0	0	0	0	0	0	0
FGF18	1	0	0	0	0	0	0	0	0	-1
FGF20	1	0	1	0	0	0	0	0	0	0
FGF21	1	0	0	-1	0	0	0	0	0	0
FGF8	1	0	0	-1	0	0	0	0	0	0
FGFR1	1	0	0	0	1	0	0	0	0	0
FLT3LG	1	0	0	0	0	0	0	0	0	-1
FPR1	1	0	-1	0	0	0	0	0	0	0
FPR2	1	0	-1	0	0	0	0	0	0	0
FSHR	1	0	0	1	0	0	0	0	0	0
FZD10	1	0	1	0	0	0	0	0	0	0
FZD8	1	0	0	0	0	0	0	0	0	-1
FZD9	1	0	0	-1	0	0	0	0	0	0
GALR2	1	0	0	-1	0	0	0	0	0	0
GCG	1	0	0	-1	0	0	0	0	0	0
GCGR	1	0	1	0	0	0	0	0	0	0
GDF11	1	0	0	0	0	0	0	0	0	-1
GDF2	1	0	-1	0	0	0	0	0	0	0
GDF5	1	0	0	0	0	0	0	0	0	-1
GDF9	1	0	0	0	0	0	0	0	0	-1
GFRA3	1	0	0	-1	0	0	0	0	0	0
GH2	1	0	0	-1	0	0	0	0	0	0
GNRH1	1	-1	0	0	0	0	0	0	0	0
GNRH2	1	0	0	-1	0	0	0	0	0	0
GP6	1	0	0	1	0	0	0	0	0	0
GPC1	1	0	0	0	0	0	0	0	0	-1
GPC5	1	0	-1	0	0	0	0	0	0	0
GPR182	1	0	-1	0	0	0	0	0	0	0
GRP	1	0	-1	0	0	0	0	0	0	0
GUCA2A	1	0	-1	0	0	0	0	0	0	0
HCRTR2	1	0	-1	0	0	0	0	0	0	0
HEBP1	1	0	0	0	0	0	0	0	0	-1
HGF	1	0	0	0	0	0	0	0	1	0
HLA-DRA	1	0	-1	0	0	0	0	0	0	0
HLA-DRB5	1	0	0	0	0	0	0	0	0	-1
IAPP	1	0	0	-1	0	0	0	0	0	0
ICAM4	1	0	0	0	0	0	0	0	0	-1
IFNA21	1	0	-1	0	0	0	0	0	0	0
IFNAR2	1	0	0	0	0	0	0	0	0	-1
IFNG	1	0	0	-1	0	0	0	0	0	0
IFNL1	1	0	0	-1	0	0	0	0	0	0
IFNL2	1	0	0	-1	0	0	0	0	0	0
IFNL3	1	0	0	-1	0	0	0	0	0	0
IFNLR1	1	0	0	0	0	0	0	0	0	1
IGFBP4	1	0	0	0	0	0	0	0	0	-1
IGFL1	1	0	1	0	0	0	0	0	0	0
IGFL3	1	0	1	0	0	0	0	0	0	0
IL11RA	1	-1	0	0	0	0	0	0	0	0
IL12A	1	0	-1	0	0	0	0	0	0	0
IL13	1	0	-1	0	0	0	0	0	0	0
IL13RA1	1	0	0	0	0	0	1	0	0	0
IL16	1	0	0	0	0	0	0	0	0	-1
IL17A	1	0	0	-1	0	0	0	0	0	0
IL21	1	0	0	-1	0	0	0	0	0	0
IL24	1	0	0	0	0	0	0	0	0	-1
IL2RA	1	0	1	0	0	0	0	0	0	0
IL5RA	1	0	0	1	0	0	0	0	0	0
INHBB	1	0	0	0	1	0	0	0	0	0
INSL3	1	0	1	0	0	0	0	0	0	0
ITGA10	1	-1	0	0	0	0	0	0	0	0
ITGA4	1	0	0	0	0	0	0	0	1	0
ITGA5	1	0	0	0	0	0	0	0	0	-1
ITGAD	1	0	1	0	0	0	0	0	0	0
ITGAE	1	0	0	0	0	0	0	0	1	0
ITGAL	1	-1	0	0	0	0	0	0	0	0
ITGAX	1	0	0	1	0	0	0	0	0	0
JAG2	1	0	0	0	0	0	0	0	0	1
KIR2DL4	1	0	0	-1	0	0	0	0	0	0
KIR2DS4	1	0	-1	0	0	0	0	0	0	0
KISS1	1	0	0	-1	0	0	0	0	0	0
KIT	1	0	0	0	-1	0	0	0	0	0
KLRC1	1	0	0	-1	0	0	0	0	0	0
KLRC2	1	0	0	-1	0	0	0	0	0	0
LAMB2	1	-1	0	0	0	0	0	0	0	0
LHB	1	0	1	0	0	0	0	0	0	0
LHCGR	1	0	0	-1	0	0	0	0	0	0
LPAR2	1	0	1	0	0	0	0	0	0	0
LRP1	1	0	0	0	0	1	0	0	0	0
LRP5	1	0	0	0	0	0	0	0	0	1
LRRC4C	1	0	0	0	0	1	0	0	0	0
LTA	1	0	1	0	0	0	0	0	0	0
LTB	1	0	1	0	0	0	0	0	0	0
MCHR1	1	0	1	0	0	0	0	0	0	0
MEPE	1	0	0	-1	0	0	0	0	0	0
MET	1	0	0	-1	0	0	0	0	0	0
MRGPRX2	1	0	-1	0	0	0	0	0	0	0
MST1	1	0	1	0	0	0	0	0	0	0
MTNR1A	1	0	1	0	0	0	0	0	0	0
MUC2	1	0	1	0	0	0	0	0	0	0
NCR3LG1	1	0	0	0	-1	0	0	0	0	0
NDP	1	0	1	0	0	0	0	0	0	0
NGFR	1	0	0	0	0	0	0	0	0	1
NID1	1	0	0	0	-1	0	0	0	0	0
NMUR2	1	0	-1	0	0	0	0	0	0	0
NPB	1	0	0	0	0	0	0	0	0	1
NPBWR1	1	0	0	-1	0	0	0	0	0	0
NPPC	1	0	1	0	0	0	0	0	0	0
NPY5R	1	0	-1	0	0	0	0	0	0	0
NRCAM	1	0	0	-1	0	0	0	0	0	0
NRG3	1	0	0	1	0	0	0	0	0	0
NRP2	1	0	0	0	0	0	0	0	0	-1
NRTN	1	0	0	0	0	0	0	0	0	-1
NRXN1	1	0	-1	0	0	0	0	0	0	0
NRXN2	1	0	1	0	0	0	0	0	0	0
NTF3	1	0	0	0	0	0	0	0	0	-1
NTNG2	1	0	0	-1	0	0	0	0	0	0
NTRK3	1	0	0	1	0	0	0	0	0	0
NXPH1	1	0	1	0	0	0	0	0	0	0
OMG	1	0	0	1	0	0	0	0	0	0
OPRK1	1	0	1	0	0	0	0	0	0	0
OSMR	1	0	0	0	0	0	0	0	0	-1
OSTN	1	0	-1	0	0	0	0	0	0	0
PDGFD	1	0	0	0	1	0	0	0	0	0
PDGFRB	1	0	0	0	0	0	0	0	0	-1
PF4	1	0	-1	0	0	0	0	0	0	0
PGF	1	1	0	0	0	0	0	0	0	0
PLG	1	0	-1	0	0	0	0	0	0	0
PLXNA3	1	0	1	0	0	0	0	0	0	0
PLXNB2	1	0	1	0	0	0	0	0	0	0
PLXNB3	1	0	1	0	0	0	0	0	0	0
PLXNC1	1	0	0	0	0	0	0	0	0	-1
PLXND1	1	0	0	0	1	0	0	0	0	0
PMCH	1	1	0	0	0	0	0	0	0	0
PNOC	1	0	1	0	0	0	0	0	0	0
PRL	1	0	-1	0	0	0	0	0	0	0
PRLH	1	0	-1	0	0	0	0	0	0	0
PRLHR	1	0	0	-1	0	0	0	0	0	0
PRLR	1	0	0	-1	0	0	0	0	0	0
PROCR	1	0	0	0	0	0	0	0	0	-1
PROKR1	1	0	1	0	0	0	0	0	0	0
PTCH1	1	0	0	1	0	0	0	0	0	0
PTCH2	1	0	1	0	0	0	0	0	0	0
PTH2R	1	0	0	-1	0	0	0	0	0	0
QRFPR	1	0	-1	0	0	0	0	0	0	0
RGMA	1	0	0	0	0	0	0	0	0	-1
RLN3	1	0	0	-1	0	0	0	0	0	0
ROBO1	1	0	0	0	1	0	0	0	0	0
ROBO2	1	0	0	1	0	0	0	0	0	0
ROBO3	1	-1	0	0	0	0	0	0	0	0
RSPO3	1	0	0	0	1	0	0	0	0	0
SAA1	1	0	1	0	0	0	0	0	0	0
SCN5A	1	0	1	0	0	0	0	0	0	0
SDC2	1	0	0	0	0	0	0	0	0	-1
SDC3	1	0	0	0	0	0	0	0	0	-1
SDC4	1	0	0	0	-1	0	0	0	0	0
SELE	1	0	-1	0	0	0	0	0	0	0
SELL	1	0	0	0	0	0	0	1	0	0
SELPLG	1	-1	0	0	0	0	0	0	0	0
SEMA3B	1	0	0	1	0	0	0	0	0	0
SEMA3D	1	0	-1	0	0	0	0	0	0	0
SEMA3E	1	0	0	0	1	0	0	0	0	0
SEMA7A	1	0	1	0	0	0	0	0	0	0
SLIT1	1	0	0	0	0	0	0	0	0	1
SORL1	1	0	0	0	1	0	0	0	0	0
SST	1	0	1	0	0	0	0	0	0	0
SSTR1	1	0	0	1	0	0	0	0	0	0
SSTR3	1	0	1	0	0	0	0	0	0	0
TAC1	1	0	0	-1	0	0	0	0	0	0
TAC3	1	0	1	0	0	0	0	0	0	0
TAC4	1	0	0	-1	0	0	0	0	0	0
TBXA2R	1	-1	0	0	0	0	0	0	0	0
TFPI	1	-1	0	0	0	0	0	0	0	0
TGFB1	1	0	0	0	0	0	0	0	0	-1
TGFB3	1	0	0	0	0	0	0	0	0	-1
TGFBR1	1	0	0	0	0	0	0	0	0	-1
THBS2	1	0	1	0	0	0	0	0	0	0
TLR4	1	0	-1	0	0	0	0	0	0	0
TNF	1	0	-1	0	0	0	0	0	0	0
TNFRSF10D	1	0	0	0	1	0	0	0	0	0
TNFRSF11A	1	0	1	0	0	0	0	0	0	0
TNFRSF12A	1	1	0	0	0	0	0	0	0	0
TNFRSF13C	1	0	1	0	0	0	0	0	0	0
TNFRSF17	1	0	1	0	0	0	0	0	0	0
TNFRSF19	1	0	0	0	0	0	0	0	0	-1
TNFRSF25	1	0	1	0	0	0	0	0	0	0
TNFSF12	1	0	0	0	0	0	0	0	0	-1
TNFSF13	1	0	0	1	0	0	0	0	0	0
TNFSF15	1	0	0	0	-1	0	0	0	0	0
TRH	1	0	-1	0	0	0	0	0	0	0
TSHB	1	0	-1	0	0	0	0	0	0	0
TSHR	1	0	1	0	0	0	0	0	0	0
TYROBP	1	0	0	0	0	0	0	0	0	-1
ULBP2	1	0	0	0	0	0	0	0	-1	0
UNC5A	1	0	0	0	0	0	0	0	0	1
UNC5C	1	0	0	0	0	0	0	0	0	1
UNC5D	1	0	0	0	0	0	0	0	0	1
UTS2R	1	0	1	0	0	0	0	0	0	0
VCAM1	1	0	0	0	0	0	0	0	0	1
VEGFA	1	0	0	0	-1	0	0	0	0	0
VLDLR	1	0	0	0	0	0	0	-1	0	0
VTN	1	0	0	0	1	0	0	0	0	0
WNT1	1	0	1	0	0	0	0	0	0	0
WNT3	1	0	1	0	0	0	0	0	0	0
WNT5A	1	0	0	0	0	0	0	0	0	-1
WNT7B	1	0	0	0	1	0	0	0	0	0
ZNRF3	1	0	0	0	1	0	0	0	0	0
ZP3	1	0	0	-1	0	0	0	0	0	0
BTN2A1	0	0	0	0	0	0	0	0	0	0
BTN2A2	0	0	0	0	0	0	0	0	0	0
BTN3A1	0	0	0	0	0	0	0	0	0	0
CD160	0	0	0	0	0	0	0	0	0	0
CD209	0	0	0	0	0	0	0	0	0	0
CD226	0	0	0	0	0	0	0	0	0	0
CD70	0	0	0	0	0	0	0	0	0	0
CD96	0	0	0	0	0	0	0	0	0	0
IL2RB	0	0	0	0	0	0	0	0	0	0
LGALS9	0	0	0	0	0	0	0	0	0	0
PDCD1	0	0	0	0	0	0	0	0	0	0
PVR	0	0	0	0	0	0	0	0	0	0
TIGIT	0	0	0	0	0	0	0	0	0	0
TMIGD2	0	0	0	0	0	0	0	0	0	0
TNFRSF14	0	0	0	0	0	0	0	0	0	0
TNFRSF4	0	0	0	0	0	0	0	0	0	0
TNFSF14	0	0	0	0	0	0	0	0	0	0
VSIR	0	0	0	0	0	0	0	0	0	0
AANAT	0	0	0	0	0	0	0	0	0	0
ACKR2	0	0	0	0	0	0	0	0	0	0
ACVR1	0	0	0	0	0	0	0	0	0	0
ACVR1B	0	0	0	0	0	0	0	0	0	0
ACVR1C	0	0	0	0	0	0	0	0	0	0
ACVR2A	0	0	0	0	0	0	0	0	0	0
ACVR2B	0	0	0	0	0	0	0	0	0	0
ADAM15	0	0	0	0	0	0	0	0	0	0
ADAM9	0	0	0	0	0	0	0	0	0	0
ADIPOQ	0	0	0	0	0	0	0	0	0	0
ADIPOR1	0	0	0	0	0	0	0	0	0	0
ADIPOR2	0	0	0	0	0	0	0	0	0	0
AGRN	0	0	0	0	0	0	0	0	0	0
ALCAM	0	0	0	0	0	0	0	0	0	0
AMELX	0	0	0	0	0	0	0	0	0	0
AMELY	0	0	0	0	0	0	0	0	0	0
AMFR	0	0	0	0	0	0	0	0	0	0
AMHR2	0	0	0	0	0	0	0	0	0	0
ANGPT2	0	0	0	0	0	0	0	0	0	0
ANXA1	0	0	0	0	0	0	0	0	0	0
APCDD1	0	0	0	0	0	0	0	0	0	0
APOE	0	0	0	0	0	0	0	0	0	0
APP	0	0	0	0	0	0	0	0	0	0
ARF1	0	0	0	0	0	0	0	0	0	0
ASIP	0	0	0	0	0	0	0	0	0	0
ATP6AP2	0	0	0	0	0	0	0	0	0	0
ATRN	0	0	0	0	0	0	0	0	0	0
AVP	0	0	0	0	0	0	0	0	0	0
BGN	0	0	0	0	0	0	0	0	0	0
BMP10	0	0	0	0	0	0	0	0	0	0
BMP8B	0	0	0	0	0	0	0	0	0	0
BMPR1A	0	0	0	0	0	0	0	0	0	0
BRS3	0	0	0	0	0	0	0	0	0	0
CALR	0	0	0	0	0	0	0	0	0	0
CANX	0	0	0	0	0	0	0	0	0	0
CCL13	0	0	0	0	0	0	0	0	0	0
CCL27	0	0	0	0	0	0	0	0	0	0
CCL3	0	0	0	0	0	0	0	0	0	0
CCL5	0	0	0	0	0	0	0	0	0	0
CCR4	0	0	0	0	0	0	0	0	0	0
CCR6	0	0	0	0	0	0	0	0	0	0
CCR7	0	0	0	0	0	0	0	0	0	0
CCR9	0	0	0	0	0	0	0	0	0	0
CD2	0	0	0	0	0	0	0	0	0	0
CD4	0	0	0	0	0	0	0	0	0	0
CD40LG	0	0	0	0	0	0	0	0	0	0
CD5	0	0	0	0	0	0	0	0	0	0
CD58	0	0	0	0	0	0	0	0	0	0
CD6	0	0	0	0	0	0	0	0	0	0
CD81	0	0	0	0	0	0	0	0	0	0
CD8A	0	0	0	0	0	0	0	0	0	0
CLEC11A	0	0	0	0	0	0	0	0	0	0
CNTF	0	0	0	0	0	0	0	0	0	0
COL5A3	0	0	0	0	0	0	0	0	0	0
CRHR1	0	0	0	0	0	0	0	0	0	0
CSF1R	0	0	0	0	0	0	0	0	0	0
CSH1	0	0	0	0	0	0	0	0	0	0
CSH2	0	0	0	0	0	0	0	0	0	0
CSHL1	0	0	0	0	0	0	0	0	0	0
CTF1	0	0	0	0	0	0	0	0	0	0
CXCL1	0	0	0	0	0	0	0	0	0	0
CXCL5	0	0	0	0	0	0	0	0	0	0
CXCR3	0	0	0	0	0	0	0	0	0	0
CXCR4	0	0	0	0	0	0	0	0	0	0
DDR2	0	0	0	0	0	0	0	0	0	0
DEFB103B	0	0	0	0	0	0	0	0	0	0
DEFB4A	0	0	0	0	0	0	0	0	0	0
DEFB4B	0	0	0	0	0	0	0	0	0	0
DLK2	0	0	0	0	0	0	0	0	0	0
EDA	0	0	0	0	0	0	0	0	0	0
EFNB3	0	0	0	0	0	0	0	0	0	0
EPHA3	0	0	0	0	0	0	0	0	0	0
EPHB4	0	0	0	0	0	0	0	0	0	0
EPO	0	0	0	0	0	0	0	0	0	0
F9	0	0	0	0	0	0	0	0	0	0
FASLG	0	0	0	0	0	0	0	0	0	0
FCN2	0	0	0	0	0	0	0	0	0	0
FGF12	0	0	0	0	0	0	0	0	0	0
FGF13	0	0	0	0	0	0	0	0	0	0
FGF14	0	0	0	0	0	0	0	0	0	0
FGF16	0	0	0	0	0	0	0	0	0	0
FGF17	0	0	0	0	0	0	0	0	0	0
FGF22	0	0	0	0	0	0	0	0	0	0
FGF23	0	0	0	0	0	0	0	0	0	0
FGF3	0	0	0	0	0	0	0	0	0	0
FGF4	0	0	0	0	0	0	0	0	0	0
FGF6	0	0	0	0	0	0	0	0	0	0
FGFR3	0	0	0	0	0	0	0	0	0	0
FLT1	0	0	0	0	0	0	0	0	0	0
FLT3	0	0	0	0	0	0	0	0	0	0
FN1	0	0	0	0	0	0	0	0	0	0
FPR3	0	0	0	0	0	0	0	0	0	0
FSHB	0	0	0	0	0	0	0	0	0	0
FZD1	0	0	0	0	0	0	0	0	0	0
GALP	0	0	0	0	0	0	0	0	0	0
GALR1	0	0	0	0	0	0	0	0	0	0
GALR3	0	0	0	0	0	0	0	0	0	0
GAST	0	0	0	0	0	0	0	0	0	0
GDF7	0	0	0	0	0	0	0	0	0	0
GFRA4	0	0	0	0	0	0	0	0	0	0
GH1	0	0	0	0	0	0	0	0	0	0
GHRH	0	0	0	0	0	0	0	0	0	0
GHRL	0	0	0	0	0	0	0	0	0	0
GHSR	0	0	0	0	0	0	0	0	0	0
GLG1	0	0	0	0	0	0	0	0	0	0
GNAI2	0	0	0	0	0	0	0	0	0	0
GNRHR	0	0	0	0	0	0	0	0	0	0
GPHA2	0	0	0	0	0	0	0	0	0	0
GPI	0	0	0	0	0	0	0	0	0	0
GPR135	0	0	0	0	0	0	0	0	0	0
GPR75	0	0	0	0	0	0	0	0	0	0
GRPR	0	0	0	0	0	0	0	0	0	0
GSTP1	0	0	0	0	0	0	0	0	0	0
GZMB	0	0	0	0	0	0	0	0	0	0
HAS2	0	0	0	0	0	0	0	0	0	0
HCRTR1	0	0	0	0	0	0	0	0	0	0
HLA-A	0	0	0	0	0	0	0	0	0	0
HLA-B	0	0	0	0	0	0	0	0	0	0
HLA-C	0	0	0	0	0	0	0	0	0	0
HLA-DPA1	0	0	0	0	0	0	0	0	0	0
HLA-DPB1	0	0	0	0	0	0	0	0	0	0
HLA-DQA1	0	0	0	0	0	0	0	0	0	0
HLA-DQA2	0	0	0	0	0	0	0	0	0	0
HLA-DQB1	0	0	0	0	0	0	0	0	0	0
HLA-DQB2	0	0	0	0	0	0	0	0	0	0
HLA-DRB1	0	0	0	0	0	0	0	0	0	0
HLA-G	0	0	0	0	0	0	0	0	0	0
HMGB1	0	0	0	0	0	0	0	0	0	0
HRH4	0	0	0	0	0	0	0	0	0	0
HSP90AA1	0	0	0	0	0	0	0	0	0	0
ICAM3	0	0	0	0	0	0	0	0	0	0
IFNA1	0	0	0	0	0	0	0	0	0	0
IFNA10	0	0	0	0	0	0	0	0	0	0
IFNA13	0	0	0	0	0	0	0	0	0	0
IFNA14	0	0	0	0	0	0	0	0	0	0
IFNA16	0	0	0	0	0	0	0	0	0	0
IFNA17	0	0	0	0	0	0	0	0	0	0
IFNA2	0	0	0	0	0	0	0	0	0	0
IFNA4	0	0	0	0	0	0	0	0	0	0
IFNA5	0	0	0	0	0	0	0	0	0	0
IFNA6	0	0	0	0	0	0	0	0	0	0
IFNA7	0	0	0	0	0	0	0	0	0	0
IFNA8	0	0	0	0	0	0	0	0	0	0
IFNAR1	0	0	0	0	0	0	0	0	0	0
IFNB1	0	0	0	0	0	0	0	0	0	0
IFNGR2	0	0	0	0	0	0	0	0	0	0
IFNW1	0	0	0	0	0	0	0	0	0	0
IGF2R	0	0	0	0	0	0	0	0	0	0
IGFLR1	0	0	0	0	0	0	0	0	0	0
IL10	0	0	0	0	0	0	0	0	0	0
IL10RA	0	0	0	0	0	0	0	0	0	0
IL10RB	0	0	0	0	0	0	0	0	0	0
IL12B	0	0	0	0	0	0	0	0	0	0
IL12RB1	0	0	0	0	0	0	0	0	0	0
IL13RA2	0	0	0	0	0	0	0	0	0	0
IL15RA	0	0	0	0	0	0	0	0	0	0
IL17B	0	0	0	0	0	0	0	0	0	0
IL17F	0	0	0	0	0	0	0	0	0	0
IL17RA	0	0	0	0	0	0	0	0	0	0
IL17RB	0	0	0	0	0	0	0	0	0	0
IL17RC	0	0	0	0	0	0	0	0	0	0
IL1RAPL1	0	0	0	0	0	0	0	0	0	0
IL2	0	0	0	0	0	0	0	0	0	0
IL20	0	0	0	0	0	0	0	0	0	0
IL20RA	0	0	0	0	0	0	0	0	0	0
IL21R	0	0	0	0	0	0	0	0	0	0
IL22	0	0	0	0	0	0	0	0	0	0
IL25	0	0	0	0	0	0	0	0	0	0
IL2RG	0	0	0	0	0	0	0	0	0	0
IL3	0	0	0	0	0	0	0	0	0	0
IL31	0	0	0	0	0	0	0	0	0	0
IL4	0	0	0	0	0	0	0	0	0	0
IL4R	0	0	0	0	0	0	0	0	0	0
IL5	0	0	0	0	0	0	0	0	0	0
IL6ST	0	0	0	0	0	0	0	0	0	0
IL7	0	0	0	0	0	0	0	0	0	0
IL9	0	0	0	0	0	0	0	0	0	0
IL9R	0	0	0	0	0	0	0	0	0	0
INHBC	0	0	0	0	0	0	0	0	0	0
INS	0	0	0	0	0	0	0	0	0	0
INSL5	0	0	0	0	0	0	0	0	0	0
INSR	0	0	0	0	0	0	0	0	0	0
ITGA3	0	0	0	0	0	0	0	0	0	0
ITGAV	0	0	0	0	0	0	0	0	0	0
ITGB1	0	0	0	0	0	0	0	0	0	0
ITGB2	0	0	0	0	0	0	0	0	0	0
ITGB5	0	0	0	0	0	0	0	0	0	0
ITGB6	0	0	0	0	0	0	0	0	0	0
ITGB7	0	0	0	0	0	0	0	0	0	0
JAG1	0	0	0	0	0	0	0	0	0	0
JMJD6	0	0	0	0	0	0	0	0	0	0
KIR3DL2	0	0	0	0	0	0	0	0	0	0
KLRK1	0	0	0	0	0	0	0	0	0	0
KREMEN1	0	0	0	0	0	0	0	0	0	0
LAMA1	0	0	0	0	0	0	0	0	0	0
LAMB1	0	0	0	0	0	0	0	0	0	0
LAMP1	0	0	0	0	0	0	0	0	0	0
LEP	0	0	0	0	0	0	0	0	0	0
LGR5	0	0	0	0	0	0	0	0	0	0
LGR6	0	0	0	0	0	0	0	0	0	0
LIF	0	0	0	0	0	0	0	0	0	0
LILRB1	0	0	0	0	0	0	0	0	0	0
LPAR4	0	0	0	0	0	0	0	0	0	0
LRP11	0	0	0	0	0	0	0	0	0	0
LRP6	0	0	0	0	0	0	0	0	0	0
LRP8	0	0	0	0	0	0	0	0	0	0
LRPAP1	0	0	0	0	0	0	0	0	0	0
LRRC4	0	0	0	0	0	0	0	0	0	0
LTBR	0	0	0	0	0	0	0	0	0	0
MADCAM1	0	0	0	0	0	0	0	0	0	0
MAS1	0	0	0	0	0	0	0	0	0	0
MATN1	0	0	0	0	0	0	0	0	0	0
MC1R	0	0	0	0	0	0	0	0	0	0
MC3R	0	0	0	0	0	0	0	0	0	0
MCHR2	0	0	0	0	0	0	0	0	0	0
MERTK	0	0	0	0	0	0	0	0	0	0
MLN	0	0	0	0	0	0	0	0	0	0
MLNR	0	0	0	0	0	0	0	0	0	0
MPL	0	0	0	0	0	0	0	0	0	0
MRGPRX1	0	0	0	0	0	0	0	0	0	0
MTNR1B	0	0	0	0	0	0	0	0	0	0
NCAM1	0	0	0	0	0	0	0	0	0	0
NCR3	0	0	0	0	0	0	0	0	0	0
NCSTN	0	0	0	0	0	0	0	0	0	0
NECTIN2	0	0	0	0	0	0	0	0	0	0
NLGN1	0	0	0	0	0	0	0	0	0	0
NLGN2	0	0	0	0	0	0	0	0	0	0
NLGN3	0	0	0	0	0	0	0	0	0	0
NMB	0	0	0	0	0	0	0	0	0	0
NMBR	0	0	0	0	0	0	0	0	0	0
NMS	0	0	0	0	0	0	0	0	0	0
NODAL	0	0	0	0	0	0	0	0	0	0
NOTCH2	0	0	0	0	0	0	0	0	0	0
NOTCH3	0	0	0	0	0	0	0	0	0	0
NPBWR2	0	0	0	0	0	0	0	0	0	0
NPFF	0	0	0	0	0	0	0	0	0	0
NPFFR1	0	0	0	0	0	0	0	0	0	0
NPPA	0	0	0	0	0	0	0	0	0	0
NPPB	0	0	0	0	0	0	0	0	0	0
NPS	0	0	0	0	0	0	0	0	0	0
NPVF	0	0	0	0	0	0	0	0	0	0
NPY2R	0	0	0	0	0	0	0	0	0	0
NRG2	0	0	0	0	0	0	0	0	0	0
NTN3	0	0	0	0	0	0	0	0	0	0
NTRK1	0	0	0	0	0	0	0	0	0	0
NTSR2	0	0	0	0	0	0	0	0	0	0
OGFR	0	0	0	0	0	0	0	0	0	0
OPRL1	0	0	0	0	0	0	0	0	0	0
OPRM1	0	0	0	0	0	0	0	0	0	0
OSM	0	0	0	0	0	0	0	0	0	0
OXTR	0	0	0	0	0	0	0	0	0	0
PCSK9	0	0	0	0	0	0	0	0	0	0
PDGFA	0	0	0	0	0	0	0	0	0	0
PDYN	0	0	0	0	0	0	0	0	0	0
PIGF	0	0	0	0	0	0	0	0	0	0
PLD2	0	0	0	0	0	0	0	0	0	0
PLEKHO2	0	0	0	0	0	0	0	0	0	0
PLGRKT	0	0	0	0	0	0	0	0	0	0
PLXNA1	0	0	0	0	0	0	0	0	0	0
PLXNA2	0	0	0	0	0	0	0	0	0	0
POMC	0	0	0	0	0	0	0	0	0	0
PPY	0	0	0	0	0	0	0	0	0	0
PROK1	0	0	0	0	0	0	0	0	0	0
PROK2	0	0	0	0	0	0	0	0	0	0
PROKR2	0	0	0	0	0	0	0	0	0	0
PSAP	0	0	0	0	0	0	0	0	0	0
PSEN1	0	0	0	0	0	0	0	0	0	0
PSPN	0	0	0	0	0	0	0	0	0	0
PTDSS1	0	0	0	0	0	0	0	0	0	0
PTGDR2	0	0	0	0	0	0	0	0	0	0
PTH	0	0	0	0	0	0	0	0	0	0
PTH2	0	0	0	0	0	0	0	0	0	0
PTPRC	0	0	0	0	0	0	0	0	0	0
PTPRF	0	0	0	0	0	0	0	0	0	0
PTPRG	0	0	0	0	0	0	0	0	0	0
PYY	0	0	0	0	0	0	0	0	0	0
QRFP	0	0	0	0	0	0	0	0	0	0
RELN	0	0	0	0	0	0	0	0	0	0
RGMB	0	0	0	0	0	0	0	0	0	0
RLN1	0	0	0	0	0	0	0	0	0	0
RLN2	0	0	0	0	0	0	0	0	0	0
RNASE2	0	0	0	0	0	0	0	0	0	0
RPS19	0	0	0	0	0	0	0	0	0	0
RPSA	0	0	0	0	0	0	0	0	0	0
RTN4	0	0	0	0	0	0	0	0	0	0
RXFP3	0	0	0	0	0	0	0	0	0	0
RXFP4	0	0	0	0	0	0	0	0	0	0
RYK	0	0	0	0	0	0	0	0	0	0
S100A9	0	0	0	0	0	0	0	0	0	0
SCARB1	0	0	0	0	0	0	0	0	0	0
SCARF1	0	0	0	0	0	0	0	0	0	0
SCT	0	0	0	0	0	0	0	0	0	0
SCTR	0	0	0	0	0	0	0	0	0	0
SCYL2	0	0	0	0	0	0	0	0	0	0
SCYL3	0	0	0	0	0	0	0	0	0	0
SDC1	0	0	0	0	0	0	0	0	0	0
SEMA3C	0	0	0	0	0	0	0	0	0	0
SEMA4C	0	0	0	0	0	0	0	0	0	0
SEMA4D	0	0	0	0	0	0	0	0	0	0
SERPINA1	0	0	0	0	0	0	0	0	0	0
SERPINC1	0	0	0	0	0	0	0	0	0	0
SMO	0	0	0	0	0	0	0	0	0	0
SORT1	0	0	0	0	0	0	0	0	0	0
SSTR2	0	0	0	0	0	0	0	0	0	0
TACR2	0	0	0	0	0	0	0	0	0	0
TACR3	0	0	0	0	0	0	0	0	0	0
TCTN1	0	0	0	0	0	0	0	0	0	0
TGFBR2	0	0	0	0	0	0	0	0	0	0
TLR2	0	0	0	0	0	0	0	0	0	0
TLR5	0	0	0	0	0	0	0	0	0	0
TLR6	0	0	0	0	0	0	0	0	0	0
TMEM67	0	0	0	0	0	0	0	0	0	0
TNFRSF10A	0	0	0	0	0	0	0	0	0	0
TNFRSF10B	0	0	0	0	0	0	0	0	0	0
TNFRSF10C	0	0	0	0	0	0	0	0	0	0
TNFRSF1A	0	0	0	0	0	0	0	0	0	0
TNFRSF1B	0	0	0	0	0	0	0	0	0	0
TNFRSF6B	0	0	0	0	0	0	0	0	0	0
TNFSF13B	0	0	0	0	0	0	0	0	0	0
TNFSF8	0	0	0	0	0	0	0	0	0	0
TPO	0	0	0	0	0	0	0	0	0	0
TRAF2	0	0	0	0	0	0	0	0	0	0
TRHR	0	0	0	0	0	0	0	0	0	0
TYRO3	0	0	0	0	0	0	0	0	0	0
UCN	0	0	0	0	0	0	0	0	0	0
UCN3	0	0	0	0	0	0	0	0	0	0
UTS2B	0	0	0	0	0	0	0	0	0	0
VASP	0	0	0	0	0	0	0	0	0	0
VEGFB	0	0	0	0	0	0	0	0	0	0
VEGFC	0	0	0	0	0	0	0	0	0	0
WNT2	0	0	0	0	0	0	0	0	0	0
XCL2	0	0	0	0	0	0	0	0	0	0
XCR1	0	0	0	0	0	0	0	0	0	0

## Sheet: Table 5
Supplementary Table 5: Detailed information about all the datasets used in the study
Data source	Data types	sample number uesed	corresponding figure	Description
TCGA(UCSC Xena)	RNAseq	2968	Fig. 1B; Fig. 1L-M; Fig. S1; Fig. S5A	log2(fpkm+1) gene expression of READ(156), COAD(430), PAAD(155), BRCA(1068), STAD(362), CESC(301), LUAD(496)
CCLE(depmap)	RNAseq	127	Fig. S1A,D-E	read count gene expression of LUAD and IMA cell lines
CCLE(depmap)	CRISPRGeneEffect	93	Fig. 1N; Fig. S4F-G	Gene effect score for NSCLC cell line
GSE145152	RNAseq	9	Fig. 1L; Fig. S1A,D-E	5 BP & 4 BPN Mus musculus gene expression (control sample without MAPK-inhibitor treat)
GSE145152	scRNAseq	2	Fig. 1C-F; Fig. S2; Fig. S3	2 BP/BPN Mus musculus single cell gene expression (control sample without MAPK-inhibitor treat)
Experimental sequencing	CHIPseq	1	Fig. 1G-K	H3K27ac ChIP-Seq of an IMA patient tumor
Experimental sequencing	CHIPseq	1	Fig. 1G-H,J-K	H3K27ac ChIP-Seq of NCI-H292 cell line
GSE91248	CHIPseq	1	Fig. 1G-H,J-K	H3K27ac ChIP-Seq of A549 cell line
GSE63398	CHIPseq	1	Fig. 1G-H,J-K	H3K27ac ChIP-Seq of Calu-3 cell line
GSM3732776	CHIPseq	1	Fig. 1G-H,J-K	H3K27ac ChIP-Seq of LUAD patient tumor
GSE182384	CHIPseq	1	Fig. 1G-H,J-K	H3K27ac ChIP-Seq of H2087 cell line
GSE104481	CHIPseq	1	Fig. 1G-H,J-K	H3K27ac ChIP-Seq of H23 cell line
GSE150975	CHIPseq	1	Fig. 1G-H,J-K	H3K27ac ChIP-Seq of 1153 cell line
GSE81482	CHIPseq	1	Fig. 1G-H,J-K	H3K27ac ChIP-Seq of H3122 cell line
GSE76783	CHIPseq	1	Fig. 1G-H,J-K	H3K27ac ChIP-Seq of HCC827 cell line
GSE43252	CHIPseq	4	Fig. S4A	FOXA1/2 CHIPseq of NKX2-1 postive/negative mouse lung adenocarcinoma (2 rep each group)
GSE86957	CHIPseq	1	Fig. 1J-K	NKX2-1 CHIP-seq of A549 cell line
GSM1010725	CHIPseq	1	Fig. 1J-K	FOXA1 CHIP-seq of A549 cell line
GSM1010724	CHIPseq	1	Fig. 1J-K	FOXA2 CHIP-seq of A549 cell line
GSM1548072	CHIPseq	1	Fig. 1J-K	EHF CHIP-seq of Calu-3 cell line
GSE40584	RNA microarray	6	Fig. S4B	3 control & 3 NKX2-1-induced A549 cells
GSE40508	RNA microarray	6	Fig. S4C; Fig. S5B-D	3 control & 3 mucinous tumor of Mus musculus
GSE63397	RNAseq	33	Fig. S4D-E	EHF siRNA in Calu-3 & EHF overexpression in A549, with their control
GSE86959	RNAseq	12	Fig. 1L	6 IMA patient & 6 Norm control
GSE115899	RNAseq	6	Fig. 1L; Fig. S1A,D-E	3 NKX2-1-positive lung tumor & 3 NKX2-1-negative lung tumor of Mus musculus
GSE36473	RNAseq	12	Fig. 1L; Fig. S5B-D	5 control & 4 T-type NKX2-1 delete & 3 KN-type NKX2-1 delete mouse lung tumor (T: Nkx2-1 deletion in established tumor, KN: Simultaneous KrasG12D activation and Nkx2-1 deletion)
